# Supplementary material for: The oncogenic role and regulatory mechanism of PGK1 in human non-small cell lung cancer
Source: Biol Direct. 2024 Jan 2;19:1. doi: 10.1186/s13062-023-00448-9 (PMC10759362; doi:10.1186/s13062-023-00448-9)
Supplement: Supplementary file 7 — Additional file7: Differentially expressed genes identified by RNA-seq [file 13062_2023_448_MOESM7_ESM.xls]

Table S5. Differentially expressed genes identified by RNA-seq
gene_id	shPGK1-1	shNC	log2(FoldChange)	pvalue	padj	gene_name	gene_chr	gene_start	gene_end	gene_strand	gene_length	gene_biotype	gene_description
ENSG00000102144	1647.253083	17498.38996	-3.408461802	3.84E-173	5.33E-169	PGK1	X	77910739	78129296	+	5512	protein_coding	phosphoglycerate kinase 1 [Source:HGNC Symbol;Acc:HGNC:8896]
ENSG00000159167	12697.85299	1920.51201	2.725079747	5.04E-122	3.49E-118	STC1	8	23841915	23854807	-	4149	protein_coding	stanniocalcin 1 [Source:HGNC Symbol;Acc:HGNC:11373]
ENSG00000115009	4633.176487	421.3008716	3.459899308	6.28E-96	2.90E-92	CCL20	2	227805739	227817564	+	1594	protein_coding	C-C motif chemokine ligand 20 [Source:HGNC Symbol;Acc:HGNC:10619]
ENSG00000163739	10306.86157	2037.42186	2.338718422	1.78E-82	6.15E-79	CXCL1	4	73869393	73871242	+	1296	protein_coding	C-X-C motif chemokine ligand 1 [Source:HGNC Symbol;Acc:HGNC:4602]
ENSG00000196611	1283.406382	97.55364021	3.718953092	1.31E-73	3.63E-70	MMP1	11	102789920	102798160	-	1970	protein_coding	matrix metallopeptidase 1 [Source:HGNC Symbol;Acc:HGNC:7155]
ENSG00000146678	15071.87046	3926.544162	1.940538636	5.88E-63	1.36E-59	IGFBP1	7	45888357	45893668	+	1653	protein_coding	insulin like growth factor binding protein 1 [Source:HGNC Symbol;Acc:HGNC:5469]
ENSG00000163734	2836.276355	601.1517697	2.238455156	8.03E-60	1.59E-56	CXCL3	4	74036589	74038807	-	2219	protein_coding	C-X-C motif chemokine ligand 3 [Source:HGNC Symbol;Acc:HGNC:4604]
ENSG00000163735	20930.88674	5118.112796	2.032030052	1.88E-47	3.25E-44	CXCL5	4	73995642	73998779	-	2538	protein_coding	C-X-C motif chemokine ligand 5 [Source:HGNC Symbol;Acc:HGNC:10642]
ENSG00000138166	7458.325154	2356.313294	1.662245458	9.09E-45	1.40E-41	DUSP5	10	110497838	110511544	+	2615	protein_coding	dual specificity phosphatase 5 [Source:HGNC Symbol;Acc:HGNC:3071]
ENSG00000081041	4934.368147	1451.918998	1.764819659	8.82E-44	1.22E-40	CXCL2	4	74097035	74099293	-	1500	protein_coding	C-X-C motif chemokine ligand 2 [Source:HGNC Symbol;Acc:HGNC:4603]
ENSG00000149948	8704.425111	2903.43161	1.583931442	5.11E-42	6.43E-39	HMGA2	12	65824131	65966295	+	15403	protein_coding	high mobility group AT-hook 2 [Source:HGNC Symbol;Acc:HGNC:5009]
ENSG00000124882	20795.01106	7167.877999	1.536604159	4.66E-41	5.38E-38	EREG	4	74365143	74388751	+	5717	protein_coding	epiregulin [Source:HGNC Symbol;Acc:HGNC:3443]
ENSG00000249992	1610.852719	382.2721169	2.075015356	1.33E-40	1.42E-37	TMEM158	3	45224466	45226278	-	1813	protein_coding	transmembrane protein 158 (gene/pseudogene) [Source:HGNC Symbol;Acc:HGNC:30293]
ENSG00000173207	797.229398	2045.698185	-1.369335032	1.60E-40	1.58E-37	CKS1B	1	154974653	154979249	+	2338	protein_coding	CDC28 protein kinase regulatory subunit 1B [Source:HGNC Symbol;Acc:HGNC:19083]
ENSG00000144802	3108.38288	954.3463901	1.703238902	2.39E-36	2.21E-33	NFKBIZ	3	101827991	101861022	+	5902	protein_coding	NFKB inhibitor zeta [Source:HGNC Symbol;Acc:HGNC:29805]
ENSG00000110108	737.9177251	1974.041178	-1.374141956	3.60E-35	3.11E-32	TMEM109	11	60913874	60923443	+	2421	protein_coding	transmembrane protein 109 [Source:HGNC Symbol;Acc:HGNC:28771]
ENSG00000160014	1851.459681	5144.928831	-1.465851805	5.83E-33	4.75E-30	CALM3	19	46601074	46610793	+	3667	protein_coding	calmodulin 3 [Source:HGNC Symbol;Acc:HGNC:1449]
ENSG00000167900	1033.528129	2870.676375	-1.479318877	5.18E-31	3.99E-28	TK1	17	78174075	78187233	-	1861	protein_coding	thymidine kinase 1 [Source:HGNC Symbol;Acc:HGNC:11830]
ENSG00000135048	631.9041084	1879.875739	-1.467366845	1.30E-30	9.48E-28	CEMIP2	9	71683366	71816690	-	9625	protein_coding	cell migration inducing hyaluronidase 2 [Source:HGNC Symbol;Acc:HGNC:11869]
ENSG00000169429	12552.8434	4030.253113	1.63914568	4.85E-26	3.36E-23	CXCL8	4	73740506	73743716	+	2274	protein_coding	C-X-C motif chemokine ligand 8 [Source:HGNC Symbol;Acc:HGNC:6025]
ENSG00000023445	5309.358924	2087.446458	1.34676526	7.18E-26	4.74E-23	BIRC3	11	102317450	102339403	+	7518	protein_coding	baculoviral IAP repeat containing 3 [Source:HGNC Symbol;Acc:HGNC:591]
ENSG00000133805	1188.052471	370.9003719	1.679642932	1.30E-25	8.16E-23	AMPD3	11	10308313	10507579	+	6793	protein_coding	adenosine monophosphate deaminase 3 [Source:HGNC Symbol;Acc:HGNC:470]
ENSG00000160867	1172.158661	3078.670543	-1.392821142	1.80E-25	1.04E-22	FGFR4	5	177086886	177098144	+	4829	protein_coding	fibroblast growth factor receptor 4 [Source:HGNC Symbol;Acc:HGNC:3691]
ENSG00000197261	941.2097423	249.7456862	1.914164277	1.74E-25	1.04E-22	C6orf141	6	49550646	49561907	+	2940	protein_coding	chromosome 6 open reading frame 141 [Source:HGNC Symbol;Acc:HGNC:21351]
ENSG00000166670	275.0680313	25.15175992	3.449729899	1.09E-24	6.04E-22	MMP10	11	102770503	102780628	-	1758	protein_coding	matrix metallopeptidase 10 [Source:HGNC Symbol;Acc:HGNC:7156]
ENSG00000103888	3079.731725	1131.756692	1.444026048	1.17E-24	6.23E-22	CEMIP	15	80779343	80951776	+	7621	protein_coding	cell migration inducing hyaluronidase 1 [Source:HGNC Symbol;Acc:HGNC:29213]
ENSG00000118503	3232.618697	1292.241687	1.322644764	1.24E-24	6.35E-22	TNFAIP3	6	137867188	137883312	+	5051	protein_coding	TNF alpha induced protein 3 [Source:HGNC Symbol;Acc:HGNC:11896]
ENSG00000058085	720.8025887	170.2579963	2.080749126	8.86E-24	4.39E-21	LAMC2	1	183186238	183244900	+	6543	protein_coding	laminin subunit gamma 2 [Source:HGNC Symbol;Acc:HGNC:6493]
ENSG00000103018	6153.256763	13563.99388	-1.140322733	1.49E-23	7.12E-21	CYB5B	16	69424525	69466266	+	6903	protein_coding	cytochrome b5 type B [Source:HGNC Symbol;Acc:HGNC:24374]
ENSG00000157168	3781.526371	1539.686698	1.296095626	4.20E-23	1.94E-20	NRG1	8	31639386	32767959	+	11328	protein_coding	neuregulin 1 [Source:HGNC Symbol;Acc:HGNC:7997]
ENSG00000196352	8321.599491	3492.219245	1.252756553	6.58E-23	2.85E-20	CD55	1	207321376	207386804	+	5908	protein_coding	CD55 molecule (Cromer blood group) [Source:HGNC Symbol;Acc:HGNC:2665]
ENSG00000277632	1009.429752	287.3959746	1.811669095	6.49E-23	2.85E-20	CCL3	17	36088256	36090169	-	1494	protein_coding	C-C motif chemokine ligand 3 [Source:HGNC Symbol;Acc:HGNC:10627]
ENSG00000134057	762.7746151	1999.983076	-1.390563709	7.31E-23	3.07E-20	CCNB1	5	69167010	69178245	+	2558	protein_coding	cyclin B1 [Source:HGNC Symbol;Acc:HGNC:1579]
ENSG00000073737	368.1773391	58.27921162	2.658653425	1.40E-22	5.71E-20	DHRS9	2	169064789	169096167	+	3750	protein_coding	dehydrogenase/reductase 9 [Source:HGNC Symbol;Acc:HGNC:16888]
ENSG00000235385	239.8327539	21.24957746	3.497133023	1.89E-22	7.48E-20	LINC02154	X	13266048	13303452	-	1557	lincRNA	long intergenic non-protein coding RNA 2154 [Source:HGNC Symbol;Acc:HGNC:53015]
ENSG00000131238	761.6378016	2360.725272	-1.66423439	2.15E-22	8.26E-20	PPT1	1	40071461	40097727	-	5088	protein_coding	palmitoyl-protein thioesterase 1 [Source:HGNC Symbol;Acc:HGNC:9325]
ENSG00000213626	309.0220634	1040.611405	-1.751166933	6.63E-22	2.48E-19	LBH	2	30231369	30323730	+	4697	protein_coding	limb bud and heart development [Source:HGNC Symbol;Acc:HGNC:29532]
ENSG00000168955	1699.739353	4180.466347	-1.298230544	6.83E-22	2.49E-19	TM4SF20	2	227362156	227381995	-	2757	protein_coding	transmembrane 4 L six family member 20 [Source:HGNC Symbol;Acc:HGNC:26230]
ENSG00000142657	14120.83135	30322.28659	-1.102534328	1.58E-21	5.61E-19	PGD	1	10398592	10420144	+	2966	protein_coding	phosphogluconate dehydrogenase [Source:HGNC Symbol;Acc:HGNC:8891]
ENSG00000112096	19636.221	8031.043573	1.289860891	3.85E-21	1.31E-18	SOD2	6	159669057	159745186	-	16493	protein_coding	superoxide dismutase 2 [Source:HGNC Symbol;Acc:HGNC:11180]
ENSG00000041982	493.8529706	94.2887359	2.38744659	3.86E-21	1.31E-18	TNC	9	115019578	115118257	-	9636	protein_coding	tenascin C [Source:HGNC Symbol;Acc:HGNC:5318]
ENSG00000131747	860.7565079	2658.698922	-1.62564482	5.85E-21	1.93E-18	TOP2A	17	40388516	40417950	-	6437	protein_coding	DNA topoisomerase II alpha [Source:HGNC Symbol;Acc:HGNC:11989]
ENSG00000163874	2456.481487	941.7675057	1.382723528	1.30E-20	4.18E-18	ZC3H12A	1	37474552	37484379	+	3121	protein_coding	zinc finger CCCH-type containing 12A [Source:HGNC Symbol;Acc:HGNC:26259]
ENSG00000108342	485.9794081	104.7050243	2.213552794	2.13E-20	6.72E-18	CSF3	17	40015361	40017813	+	2220	protein_coding	colony stimulating factor 3 [Source:HGNC Symbol;Acc:HGNC:2438]
ENSG00000100297	641.4556426	2085.254043	-1.675819186	2.57E-20	7.91E-18	MCM5	22	35400063	35425430	+	7338	protein_coding	minichromosome maintenance complex component 5 [Source:HGNC Symbol;Acc:HGNC:6948]
ENSG00000214548	1445.279147	503.7870014	1.519807396	2.07E-19	6.23E-17	MEG3	14	100779410	100861031	+	23224	lincRNA	maternally expressed 3 [Source:HGNC Symbol;Acc:HGNC:14575]
ENSG00000166508	2122.652005	4585.366947	-1.111014506	2.18E-19	6.43E-17	MCM7	7	100092728	100101940	-	4386	protein_coding	minichromosome maintenance complex component 7 [Source:HGNC Symbol;Acc:HGNC:6950]
ENSG00000073756	32991.32961	16405.48885	1.007896114	3.22E-19	9.29E-17	PTGS2	1	186671791	186680427	-	5269	protein_coding	prostaglandin-endoperoxide synthase 2 [Source:HGNC Symbol;Acc:HGNC:9605]
ENSG00000166851	487.971615	1333.419177	-1.44897291	5.19E-19	1.47E-16	PLK1	16	23677656	23690367	+	4760	protein_coding	polo like kinase 1 [Source:HGNC Symbol;Acc:HGNC:9077]
ENSG00000147164	818.4345672	2085.849557	-1.348553571	8.99E-19	2.49E-16	SNX12	X	71056332	71073426	-	2595	protein_coding	sorting nexin 12 [Source:HGNC Symbol;Acc:HGNC:14976]
ENSG00000163347	5089.09395	2436.029113	1.062823272	1.31E-18	3.57E-16	CLDN1	3	190305701	190322475	-	3663	protein_coding	claudin 1 [Source:HGNC Symbol;Acc:HGNC:2032]
ENSG00000146242	4104.659959	1949.493448	1.074134322	1.98E-18	5.27E-16	TPBG	6	82363206	82370828	+	6904	protein_coding	trophoblast glycoprotein [Source:HGNC Symbol;Acc:HGNC:12004]
ENSG00000163659	1544.785737	614.2386258	1.329964432	2.13E-18	5.58E-16	TIPARP	3	156673235	156706770	+	5048	protein_coding	TCDD inducible poly(ADP-ribose) polymerase [Source:HGNC Symbol;Acc:HGNC:23696]
ENSG00000138796	211.5641063	452.5515791	-1.017828144	2.62E-18	6.71E-16	HADH	4	107989714	108035175	+	12086	protein_coding	hydroxyacyl-CoA dehydrogenase [Source:HGNC Symbol;Acc:HGNC:4799]
ENSG00000041353	4339.489833	2019.052512	1.104017576	4.00E-18	1.01E-15	RAB27B	18	54717860	54895516	+	7432	protein_coding	RAB27B, member RAS oncogene family [Source:HGNC Symbol;Acc:HGNC:9767]
ENSG00000166741	3414.401713	7391.289743	-1.114097856	4.75E-18	1.17E-15	NNMT	11	114257787	114313285	+	2919	protein_coding	nicotinamide N-methyltransferase [Source:HGNC Symbol;Acc:HGNC:7861]
ENSG00000173334	2113.154727	887.0469016	1.252376463	9.79E-18	2.38E-15	TRIB1	8	125430321	125438405	+	4138	protein_coding	tribbles pseudokinase 1 [Source:HGNC Symbol;Acc:HGNC:16891]
ENSG00000153162	816.9195667	286.6695679	1.510769629	1.12E-17	2.67E-15	BMP6	6	7726797	7881422	+	2780	protein_coding	bone morphogenetic protein 6 [Source:HGNC Symbol;Acc:HGNC:1073]
ENSG00000113739	2291.030017	1019.728035	1.167566419	1.15E-17	2.69E-15	STC2	5	173314713	173329503	-	6128	protein_coding	stanniocalcin 2 [Source:HGNC Symbol;Acc:HGNC:11374]
ENSG00000147454	3266.268978	1492.583429	1.129631055	2.54E-17	5.87E-15	SLC25A37	8	23528805	23575463	+	8147	protein_coding	solute carrier family 25 member 37 [Source:HGNC Symbol;Acc:HGNC:29786]
ENSG00000006534	2119.900421	4503.627532	-1.086863857	3.14E-17	7.13E-15	ALDH3B1	11	68008578	68029282	+	6626	protein_coding	aldehyde dehydrogenase 3 family member B1 [Source:HGNC Symbol;Acc:HGNC:410]
ENSG00000138061	325.7645735	66.76103266	2.287082843	4.11E-17	9.19E-15	CYP1B1	2	38066973	38109902	-	6014	protein_coding	cytochrome P450 family 1 subfamily B member 1 [Source:HGNC Symbol;Acc:HGNC:2597]
ENSG00000125170	1809.422906	3841.312636	-1.085666115	5.96E-17	1.31E-14	DOK4	16	57471922	57487327	-	4788	protein_coding	docking protein 4 [Source:HGNC Symbol;Acc:HGNC:19868]
ENSG00000120885	37684.02898	19947.75301	0.917736687	7.30E-17	1.58E-14	CLU	8	27596917	27615031	-	6616	protein_coding	clusterin [Source:HGNC Symbol;Acc:HGNC:2095]
ENSG00000095752	1032.021591	2238.586989	-1.116935642	8.37E-17	1.78E-14	IL11	19	55364389	55370463	-	2671	protein_coding	interleukin 11 [Source:HGNC Symbol;Acc:HGNC:5966]
ENSG00000131459	2052.756925	880.0834683	1.221925263	1.20E-16	2.52E-14	GFPT2	5	180300690	180353387	-	4780	protein_coding	glutamine-fructose-6-phosphate transaminase 2 [Source:HGNC Symbol;Acc:HGNC:4242]
ENSG00000118985	1807.848357	769.3520011	1.232596149	1.24E-16	2.56E-14	ELL2	5	95885098	95962071	-	7328	protein_coding	elongation factor for RNA polymerase II 2 [Source:HGNC Symbol;Acc:HGNC:17064]
ENSG00000117594	216.352744	30.06620089	2.845777055	1.26E-16	2.56E-14	HSD11B1	1	209686178	209734950	+	1513	protein_coding	hydroxysteroid 11-beta dehydrogenase 1 [Source:HGNC Symbol;Acc:HGNC:5208]
ENSG00000134954	1231.974295	485.2550999	1.3433631	1.94E-16	3.89E-14	ETS1	11	128458761	128587558	-	7149	protein_coding	ETS proto-oncogene 1, transcription factor [Source:HGNC Symbol;Acc:HGNC:3488]
ENSG00000099624	579.3463035	1480.956316	-1.355789678	2.02E-16	4.00E-14	ATP5F1D	19	1241746	1244826	+	2250	protein_coding	ATP synthase F1 subunit delta [Source:HGNC Symbol;Acc:HGNC:837]
ENSG00000276085	867.0406339	299.934681	1.531740379	2.18E-16	4.26E-14	CCL3L1	17	36194869	36196758	-	1469	protein_coding	C-C motif chemokine ligand 3 like 1 [Source:HGNC Symbol;Acc:HGNC:10628]
ENSG00000130433	1049.401377	2314.842101	-1.142121443	2.86E-16	5.51E-14	CACNG6	19	53992288	54012669	+	1853	protein_coding	calcium voltage-gated channel auxiliary subunit gamma 6 [Source:HGNC Symbol;Acc:HGNC:13625]
ENSG00000150630	2727.82044	1274.688796	1.097710266	2.93E-16	5.56E-14	VEGFC	4	176683538	176792727	-	2420	protein_coding	vascular endothelial growth factor C [Source:HGNC Symbol;Acc:HGNC:12682]
ENSG00000101057	564.3153311	1489.407653	-1.398316892	4.15E-16	7.78E-14	MYBL2	20	43667019	43716496	+	2777	protein_coding	MYB proto-oncogene like 2 [Source:HGNC Symbol;Acc:HGNC:7548]
ENSG00000123080	231.3971019	644.7619195	-1.464510434	4.87E-16	9.00E-14	CDKN2C	1	50960745	50974633	+	3318	protein_coding	cyclin dependent kinase inhibitor 2C [Source:HGNC Symbol;Acc:HGNC:1789]
ENSG00000185215	7426.02236	3567.830589	1.057405421	7.07E-16	1.29E-13	TNFAIP2	14	103123442	103137439	+	5029	protein_coding	TNF alpha induced protein 2 [Source:HGNC Symbol;Acc:HGNC:11895]
ENSG00000119383	1362.811375	2817.298665	-1.047977676	7.78E-16	1.40E-13	PTPA	9	129110950	129148946	+	5624	protein_coding	protein phosphatase 2 phosphatase activator [Source:HGNC Symbol;Acc:HGNC:9308]
ENSG00000258791	232.738647	37.38891181	2.636026933	7.93E-16	1.41E-13	LINC00520	14	55781132	55796731	-	3482	lincRNA	long intergenic non-protein coding RNA 520 [Source:HGNC Symbol;Acc:HGNC:19843]
ENSG00000118523	1427.581474	2949.825096	-1.046792284	8.83E-16	1.55E-13	CTGF	6	131948176	131951373	-	2339	protein_coding	connective tissue growth factor [Source:HGNC Symbol;Acc:HGNC:2500]
ENSG00000185813	734.4741254	1624.218135	-1.144590616	1.61E-15	2.79E-13	PCYT2	17	81900965	81911464	-	6897	protein_coding	phosphate cytidylyltransferase 2, ethanolamine [Source:HGNC Symbol;Acc:HGNC:8756]
ENSG00000166592	946.0674401	316.3755699	1.58125761	1.79E-15	3.06E-13	RRAD	16	66921679	66925644	-	1709	protein_coding	RRAD, Ras related glycolysis inhibitor and calcium channel regulator [Source:HGNC Symbol;Acc:HGNC:10446]
ENSG00000067798	913.1891711	330.6469326	1.464871363	1.84E-15	3.11E-13	NAV3	12	77324641	78213008	+	13265	protein_coding	neuron navigator 3 [Source:HGNC Symbol;Acc:HGNC:15998]
ENSG00000101412	465.5301501	1121.812364	-1.268169888	2.22E-15	3.71E-13	E2F1	20	33675683	33686404	-	2503	protein_coding	E2F transcription factor 1 [Source:HGNC Symbol;Acc:HGNC:3113]
ENSG00000175063	366.3652804	948.1818681	-1.370313571	2.47E-15	4.07E-13	UBE2C	20	45812576	45816957	+	1286	protein_coding	ubiquitin conjugating enzyme E2 C [Source:HGNC Symbol;Acc:HGNC:15937]
ENSG00000136379	2289.72569	1102.194778	1.054940561	2.97E-15	4.84E-13	ABHD17C	15	80679684	80755621	+	3627	protein_coding	abhydrolase domain containing 17C [Source:HGNC Symbol;Acc:HGNC:26925]
ENSG00000100065	282.775582	770.3573295	-1.444353784	3.59E-15	5.75E-13	CARD10	22	37490362	37519542	-	5652	protein_coding	caspase recruitment domain family member 10 [Source:HGNC Symbol;Acc:HGNC:16422]
ENSG00000113070	421.996209	120.485081	1.808174798	3.61E-15	5.75E-13	HBEGF	5	140332843	140346631	-	3018	protein_coding	heparin binding EGF like growth factor [Source:HGNC Symbol;Acc:HGNC:3059]
ENSG00000089685	774.1658321	1690.759812	-1.126738132	3.92E-15	6.17E-13	BIRC5	17	78214186	78225636	+	3815	protein_coding	baculoviral IAP repeat containing 5 [Source:HGNC Symbol;Acc:HGNC:593]
ENSG00000213064	934.3121726	1996.907965	-1.095920793	4.11E-15	6.39E-13	SFT2D2	1	168225938	168253025	+	11221	protein_coding	SFT2 domain containing 2 [Source:HGNC Symbol;Acc:HGNC:25140]
ENSG00000056558	2301.791401	1016.447428	1.178972345	5.22E-15	8.03E-13	TRAF1	9	120902393	120929173	-	6449	protein_coding	TNF receptor associated factor 1 [Source:HGNC Symbol;Acc:HGNC:12031]
ENSG00000103089	3071.555162	1485.285193	1.047961217	5.76E-15	8.77E-13	FA2H	16	74712955	74774831	-	3279	protein_coding	fatty acid 2-hydroxylase [Source:HGNC Symbol;Acc:HGNC:21197]
ENSG00000029153	2800.869124	1300.958567	1.106238556	5.87E-15	8.84E-13	ARNTL2	12	27332854	27425289	+	6983	protein_coding	aryl hydrocarbon receptor nuclear translocator like 2 [Source:HGNC Symbol;Acc:HGNC:18984]
ENSG00000117399	458.7770122	1155.030786	-1.330981086	8.21E-15	1.22E-12	CDC20	1	43358955	43363203	+	2038	protein_coding	cell division cycle 20 [Source:HGNC Symbol;Acc:HGNC:1723]
ENSG00000074527	4892.566573	2559.803574	0.934626667	9.63E-15	1.42E-12	NTN4	12	95657807	95791152	-	4166	protein_coding	netrin 4 [Source:HGNC Symbol;Acc:HGNC:13658]
ENSG00000131069	1142.918646	2364.641334	-1.048688007	1.49E-14	2.17E-12	ACSS2	20	34872146	34927962	+	5385	protein_coding	acyl-CoA synthetase short chain family member 2 [Source:HGNC Symbol;Acc:HGNC:15814]
ENSG00000152689	897.8797819	358.8590221	1.323163263	2.02E-14	2.91E-12	RASGRP3	2	33436324	33564750	+	11118	protein_coding	RAS guanyl releasing protein 3 [Source:HGNC Symbol;Acc:HGNC:14545]
ENSG00000099875	2434.90286	1205.912019	1.013932776	2.07E-14	2.96E-12	MKNK2	19	2037465	2051244	-	5221	protein_coding	MAP kinase interacting serine/threonine kinase 2 [Source:HGNC Symbol;Acc:HGNC:7111]
ENSG00000155093	675.8347758	234.7174326	1.524999408	2.33E-14	3.29E-12	PTPRN2	7	157539056	158587788	-	4833	protein_coding	protein tyrosine phosphatase, receptor type N2 [Source:HGNC Symbol;Acc:HGNC:9677]
ENSG00000135678	348.1152134	92.3699713	1.914075353	2.35E-14	3.30E-12	CPM	12	68842197	68971570	-	7535	protein_coding	carboxypeptidase M [Source:HGNC Symbol;Acc:HGNC:2311]
ENSG00000093009	157.2606278	438.0285336	-1.486442668	3.12E-14	4.32E-12	CDC45	22	19479459	19520612	+	2846	protein_coding	cell division cycle 45 [Source:HGNC Symbol;Acc:HGNC:1739]
ENSG00000109113	2136.53797	4063.856649	-0.927742824	4.10E-14	5.63E-12	RAB34	17	28714281	28718429	-	3325	protein_coding	RAB34, member RAS oncogene family [Source:HGNC Symbol;Acc:HGNC:16519]
ENSG00000021826	670.8549769	1475.993846	-1.136665457	4.63E-14	6.29E-12	CPS1	2	210477682	210679107	+	10775	protein_coding	carbamoyl-phosphate synthase 1 [Source:HGNC Symbol;Acc:HGNC:2323]
ENSG00000133639	4978.022688	2572.341359	0.952504696	5.91E-14	7.95E-12	BTG1	12	92140278	92145897	-	4854	protein_coding	BTG anti-proliferation factor 1 [Source:HGNC Symbol;Acc:HGNC:1130]
ENSG00000104738	1033.060136	3420.143677	-1.727810873	6.60E-14	8.79E-12	MCM4	8	47960185	47978160	+	6973	protein_coding	minichromosome maintenance complex component 4 [Source:HGNC Symbol;Acc:HGNC:6947]
ENSG00000079616	398.4931174	949.3174242	-1.251439766	7.16E-14	9.45E-12	KIF22	16	29790719	29805385	+	4312	protein_coding	kinesin family member 22 [Source:HGNC Symbol;Acc:HGNC:6391]
ENSG00000277443	3413.159938	1694.757131	1.010124823	7.23E-14	9.45E-12	MARCKS	6	113857362	113863471	+	4275	protein_coding	myristoylated alanine rich protein kinase C substrate [Source:HGNC Symbol;Acc:HGNC:6759]
ENSG00000166396	144.2376439	14.86569925	3.281348181	1.03E-13	1.34E-11	SERPINB7	18	63752935	63805376	+	2637	protein_coding	serpin family B member 7 [Source:HGNC Symbol;Acc:HGNC:13902]
ENSG00000178999	420.4722631	1021.026146	-1.278408668	1.10E-13	1.42E-11	AURKB	17	8204733	8210600	-	2241	protein_coding	aurora kinase B [Source:HGNC Symbol;Acc:HGNC:11390]
ENSG00000067082	4584.51456	2441.141199	0.90916439	1.18E-13	1.50E-11	KLF6	10	3775996	3785281	-	6139	protein_coding	Kruppel like factor 6 [Source:HGNC Symbol;Acc:HGNC:2235]
ENSG00000166147	860.9463523	325.1284613	1.404257258	1.30E-13	1.64E-11	FBN1	15	48408306	48645849	-	16057	protein_coding	fibrillin 1 [Source:HGNC Symbol;Acc:HGNC:3603]
ENSG00000168283	1263.578762	562.8485004	1.166521747	1.31E-13	1.64E-11	BMI1	10	22321211	22331484	+	4283	protein_coding	BMI1 proto-oncogene, polycomb ring finger [Source:HGNC Symbol;Acc:HGNC:1066]
ENSG00000167601	1511.42876	3031.306819	-1.003775922	1.50E-13	1.86E-11	AXL	19	41219203	41261766	+	5154	protein_coding	AXL receptor tyrosine kinase [Source:HGNC Symbol;Acc:HGNC:905]
ENSG00000137801	1700.869473	811.7952753	1.066665376	1.56E-13	1.91E-11	THBS1	15	39581079	39599466	+	9158	protein_coding	thrombospondin 1 [Source:HGNC Symbol;Acc:HGNC:11785]
ENSG00000168078	241.4698555	686.393911	-1.507636496	2.06E-13	2.51E-11	PBK	8	27809620	27838095	-	2165	protein_coding	PDZ binding kinase [Source:HGNC Symbol;Acc:HGNC:18282]
ENSG00000145860	7467.972056	4130.354462	0.854465742	2.24E-13	2.70E-11	RNF145	5	159157409	159210053	-	4614	protein_coding	ring finger protein 145 [Source:HGNC Symbol;Acc:HGNC:20853]
ENSG00000101003	467.7129522	1063.623202	-1.184743874	2.85E-13	3.40E-11	GINS1	20	25407727	25452628	+	4068	protein_coding	GINS complex subunit 1 [Source:HGNC Symbol;Acc:HGNC:28980]
ENSG00000176974	508.8065036	1172.630785	-1.203358728	3.65E-13	4.32E-11	SHMT1	17	18327860	18363563	-	7281	protein_coding	serine hydroxymethyltransferase 1 [Source:HGNC Symbol;Acc:HGNC:10850]
ENSG00000114771	1077.389921	475.1071183	1.181763758	4.78E-13	5.61E-11	AADAC	3	151814037	151828488	+	1668	protein_coding	arylacetamide deacetylase [Source:HGNC Symbol;Acc:HGNC:17]
ENSG00000011426	373.0730058	867.4126918	-1.216985875	6.09E-13	7.10E-11	ANLN	7	36389806	36453791	+	6012	protein_coding	anillin actin binding protein [Source:HGNC Symbol;Acc:HGNC:14082]
ENSG00000169826	1635.053386	750.9189218	1.122336513	6.16E-13	7.11E-11	CSGALNACT2	10	43138486	43185308	+	3730	protein_coding	chondroitin sulfate N-acetylgalactosaminyltransferase 2 [Source:HGNC Symbol;Acc:HGNC:24292]
ENSG00000173530	1509.746997	725.0407552	1.058342436	8.85E-13	1.01E-10	TNFRSF10D	8	23135588	23164030	-	3538	protein_coding	TNF receptor superfamily member 10d [Source:HGNC Symbol;Acc:HGNC:11907]
ENSG00000134690	131.466913	417.1881055	-1.667238732	9.23E-13	1.05E-10	CDCA8	1	37692418	37709719	+	2469	protein_coding	cell division cycle associated 8 [Source:HGNC Symbol;Acc:HGNC:14629]
ENSG00000153044	97.5352117	340.834171	-1.802407772	9.60E-13	1.08E-10	CENPH	5	69189548	69210357	+	2244	protein_coding	centromere protein H [Source:HGNC Symbol;Acc:HGNC:17268]
ENSG00000146278	4131.809499	2256.954493	0.872322042	1.31E-12	1.47E-10	PNRC1	6	89080751	89085160	+	2992	protein_coding	proline rich nuclear receptor coactivator 1 [Source:HGNC Symbol;Acc:HGNC:17278]
ENSG00000142945	189.9320563	524.1536269	-1.465687304	1.32E-12	1.47E-10	KIF2C	1	44739818	44767767	+	3646	protein_coding	kinesin family member 2C [Source:HGNC Symbol;Acc:HGNC:6393]
ENSG00000048052	352.0184985	105.5704312	1.736703367	1.51E-12	1.66E-10	HDAC9	7	18086949	19002416	+	16827	protein_coding	histone deacetylase 9 [Source:HGNC Symbol;Acc:HGNC:14065]
ENSG00000162772	1619.152133	781.3453215	1.05065022	1.59E-12	1.74E-10	ATF3	1	212565334	212620777	+	4040	protein_coding	activating transcription factor 3 [Source:HGNC Symbol;Acc:HGNC:785]
ENSG00000163902	3021.895663	5401.837919	-0.837895603	1.73E-12	1.87E-10	RPN1	3	128619970	128681075	-	3992	protein_coding	ribophorin I [Source:HGNC Symbol;Acc:HGNC:10381]
ENSG00000181467	1450.038577	697.8889535	1.055375194	1.78E-12	1.92E-10	RAP2B	3	153162270	153170620	+	8351	protein_coding	RAP2B, member of RAS oncogene family [Source:HGNC Symbol;Acc:HGNC:9862]
ENSG00000109099	3355.420643	1805.62852	0.894038851	2.35E-12	2.51E-10	PMP22	17	15229777	15265357	-	3222	protein_coding	peripheral myelin protein 22 [Source:HGNC Symbol;Acc:HGNC:9118]
ENSG00000172331	718.6272302	256.7169708	1.485242835	2.71E-12	2.86E-10	BPGM	7	134646808	134679813	+	2539	protein_coding	bisphosphoglycerate mutase [Source:HGNC Symbol;Acc:HGNC:1093]
ENSG00000173599	341.9375505	897.3006356	-1.38928688	2.87E-12	3.01E-10	PC	11	66848233	66958376	-	5927	protein_coding	pyruvate carboxylase [Source:HGNC Symbol;Acc:HGNC:8636]
ENSG00000196154	4960.028707	9529.271095	-0.941986827	3.02E-12	3.15E-10	S100A4	1	153543613	153550136	-	1025	protein_coding	S100 calcium binding protein A4 [Source:HGNC Symbol;Acc:HGNC:10494]
ENSG00000184840	3320.087848	6096.218619	-0.876630076	3.21E-12	3.29E-10	TMED9	5	177592158	177596124	+	2440	protein_coding	transmembrane p24 trafficking protein 9 [Source:HGNC Symbol;Acc:HGNC:24878]
ENSG00000126247	4965.152938	8673.607849	-0.804879076	3.19E-12	3.29E-10	CAPNS1	19	36139575	36150353	+	3478	protein_coding	calpain small subunit 1 [Source:HGNC Symbol;Acc:HGNC:1481]
ENSG00000128564	403.9880916	901.7893033	-1.158180932	3.31E-12	3.38E-10	VGF	7	101162509	101165593	-	2704	protein_coding	VGF nerve growth factor inducible [Source:HGNC Symbol;Acc:HGNC:12684]
ENSG00000121039	4255.54578	2333.274259	0.86695821	3.44E-12	3.48E-10	RDH10	8	73294612	73325281	+	5321	protein_coding	retinol dehydrogenase 10 [Source:HGNC Symbol;Acc:HGNC:19975]
ENSG00000142864	1264.828732	2652.691692	-1.068431785	3.97E-12	3.99E-10	SERBP1	1	67407810	67430415	-	7676	protein_coding	SERPINE1 mRNA binding protein 1 [Source:HGNC Symbol;Acc:HGNC:17860]
ENSG00000072310	4602.785457	8372.91812	-0.863081374	4.32E-12	4.27E-10	SREBF1	17	17810399	17837002	-	8030	protein_coding	sterol regulatory element binding transcription factor 1 [Source:HGNC Symbol;Acc:HGNC:11289]
ENSG00000103647	436.0251036	145.7268906	1.579870949	4.30E-12	4.27E-10	CORO2B	15	68578969	68727806	+	3998	protein_coding	coronin 2B [Source:HGNC Symbol;Acc:HGNC:2256]
ENSG00000110628	938.8743139	1880.823344	-1.001965542	4.74E-12	4.66E-10	SLC22A18	11	2899721	2925246	+	5316	protein_coding	solute carrier family 22 member 18 [Source:HGNC Symbol;Acc:HGNC:10964]
ENSG00000158615	3337.330646	1783.081753	0.904142597	5.30E-12	5.14E-10	PPP1R15B	1	204403387	204411791	-	5227	protein_coding	protein phosphatase 1 regulatory subunit 15B [Source:HGNC Symbol;Acc:HGNC:14951]
ENSG00000106546	1568.584385	764.8134617	1.036003813	5.29E-12	5.14E-10	AHR	7	16916359	17346152	+	8081	protein_coding	aryl hydrocarbon receptor [Source:HGNC Symbol;Acc:HGNC:348]
ENSG00000103202	2760.598939	5101.603087	-0.885789375	5.50E-12	5.30E-10	NME4	16	396725	410367	+	3670	protein_coding	NME/NM23 nucleoside diphosphate kinase 4 [Source:HGNC Symbol;Acc:HGNC:7852]
ENSG00000164638	184.4676074	502.4634946	-1.447980348	7.54E-12	7.20E-10	SLC29A4	7	5274369	5306870	+	5811	protein_coding	solute carrier family 29 member 4 [Source:HGNC Symbol;Acc:HGNC:23097]
ENSG00000026751	540.6916402	182.9190791	1.56565839	9.59E-12	9.10E-10	SLAMF7	1	160739057	160754821	+	4833	protein_coding	SLAM family member 7 [Source:HGNC Symbol;Acc:HGNC:21394]
ENSG00000196878	1600.218627	768.072357	1.058493427	9.78E-12	9.16E-10	LAMB3	1	209614870	209652466	-	4688	protein_coding	laminin subunit beta 3 [Source:HGNC Symbol;Acc:HGNC:6490]
ENSG00000140379	508.7015423	166.0043875	1.615607598	9.72E-12	9.16E-10	BCL2A1	15	79960889	79971446	-	1089	protein_coding	BCL2 related protein A1 [Source:HGNC Symbol;Acc:HGNC:991]
ENSG00000115828	2193.88788	1105.622236	0.989030412	1.05E-11	9.73E-10	QPCT	2	37342827	37373322	+	2696	protein_coding	glutaminyl-peptide cyclotransferase [Source:HGNC Symbol;Acc:HGNC:9753]
ENSG00000135905	1189.242891	572.7674321	1.053734417	1.12E-11	1.04E-09	DOCK10	2	224765090	225042445	-	11265	protein_coding	dedicator of cytokinesis 10 [Source:HGNC Symbol;Acc:HGNC:23479]
ENSG00000131941	716.4131519	1435.699308	-1.002604237	1.16E-11	1.06E-09	RHPN2	19	32978593	33064888	-	4804	protein_coding	rhophilin Rho GTPase binding protein 2 [Source:HGNC Symbol;Acc:HGNC:19974]
ENSG00000065268	467.4404774	1024.999912	-1.133251184	1.35E-11	1.23E-09	WDR18	19	984271	998438	+	2357	protein_coding	WD repeat domain 18 [Source:HGNC Symbol;Acc:HGNC:17956]
ENSG00000178538	1525.352693	708.0272414	1.107554865	1.37E-11	1.24E-09	CA8	8	60187347	60281412	-	5783	protein_coding	carbonic anhydrase 8 [Source:HGNC Symbol;Acc:HGNC:1382]
ENSG00000147408	4612.6937	2585.819819	0.835084073	1.41E-11	1.27E-09	CSGALNACT1	8	19404161	19758029	-	6580	protein_coding	chondroitin sulfate N-acetylgalactosaminyltransferase 1 [Source:HGNC Symbol;Acc:HGNC:24290]
ENSG00000080824	8218.263302	15490.04336	-0.914403889	1.51E-11	1.35E-09	HSP90AA1	14	102080738	102139699	-	5248	protein_coding	heat shock protein 90 alpha family class A member 1 [Source:HGNC Symbol;Acc:HGNC:5253]
ENSG00000167513	496.7936484	1096.906277	-1.141544938	1.58E-11	1.41E-09	CDT1	16	88803213	88809258	+	3336	protein_coding	chromatin licensing and DNA replication factor 1 [Source:HGNC Symbol;Acc:HGNC:24576]
ENSG00000248323	1358.551483	659.0647735	1.043276936	2.42E-11	2.13E-09	LUCAT1	5	91054834	91314547	-	16538	antisense	lung cancer associated transcript 1 [Source:HGNC Symbol;Acc:HGNC:48498]
ENSG00000138180	258.1207897	631.5938721	-1.289086999	2.47E-11	2.16E-09	CEP55	10	93496632	93529092	+	3271	protein_coding	centrosomal protein 55 [Source:HGNC Symbol;Acc:HGNC:1161]
ENSG00000094916	1151.961049	2422.655002	-1.072816314	2.54E-11	2.21E-09	CBX5	12	54230940	54280133	-	15040	protein_coding	chromobox 5 [Source:HGNC Symbol;Acc:HGNC:1555]
ENSG00000113368	321.6565569	731.3678315	-1.185267006	2.77E-11	2.40E-09	LMNB1	5	126776623	126837020	+	3633	protein_coding	lamin B1 [Source:HGNC Symbol;Acc:HGNC:6637]
ENSG00000160752	2453.895915	4313.153929	-0.813505141	2.80E-11	2.41E-09	FDPS	1	155308748	155320666	+	3718	protein_coding	farnesyl diphosphate synthase [Source:HGNC Symbol;Acc:HGNC:3631]
ENSG00000111206	446.3546939	1100.867104	-1.301078047	3.05E-11	2.61E-09	FOXM1	12	2857681	2877155	-	4899	protein_coding	forkhead box M1 [Source:HGNC Symbol;Acc:HGNC:3818]
ENSG00000183688	198.3677082	532.0568141	-1.426220939	3.08E-11	2.61E-09	RFLNB	17	439978	445939	-	3621	protein_coding	refilin B [Source:HGNC Symbol;Acc:HGNC:28705]
ENSG00000073111	394.0366882	892.3372441	-1.178978821	3.24E-11	2.74E-09	MCM2	3	127598223	127622436	+	4902	protein_coding	minichromosome maintenance complex component 2 [Source:HGNC Symbol;Acc:HGNC:6944]
ENSG00000131711	5273.854861	2788.942488	0.919022552	3.61E-11	3.03E-09	MAP1B	5	72107234	72209570	+	12630	protein_coding	microtubule associated protein 1B [Source:HGNC Symbol;Acc:HGNC:6836]
ENSG00000103044	1002.774132	438.7891092	1.191653295	3.68E-11	3.07E-09	HAS3	16	69105564	69118719	+	5289	protein_coding	hyaluronan synthase 3 [Source:HGNC Symbol;Acc:HGNC:4820]
ENSG00000228716	231.6546896	572.2534515	-1.303265987	4.36E-11	3.62E-09	DHFR	5	80626228	80654983	-	4409	protein_coding	dihydrofolate reductase [Source:HGNC Symbol;Acc:HGNC:2861]
ENSG00000112118	804.0877853	1562.249167	-0.957488351	5.06E-11	4.18E-09	MCM3	6	52264009	52284881	-	3650	protein_coding	minichromosome maintenance complex component 3 [Source:HGNC Symbol;Acc:HGNC:6945]
ENSG00000120889	9992.739794	5695.460745	0.811011494	5.36E-11	4.40E-09	TNFRSF10B	8	23020133	23069179	-	5158	protein_coding	TNF receptor superfamily member 10b [Source:HGNC Symbol;Acc:HGNC:11905]
ENSG00000119403	413.9089696	929.6527301	-1.166802096	5.41E-11	4.41E-09	PHF19	9	120855652	120894896	-	6733	protein_coding	PHD finger protein 19 [Source:HGNC Symbol;Acc:HGNC:24566]
ENSG00000171241	279.5319041	686.1246831	-1.294848567	5.52E-11	4.45E-09	SHCBP1	16	46580554	46621626	-	4459	protein_coding	SHC binding and spindle associated 1 [Source:HGNC Symbol;Acc:HGNC:29547]
ENSG00000108515	415.6368961	933.9114267	-1.166502088	5.54E-11	4.45E-09	ENO3	17	4948092	4957131	+	4292	protein_coding	enolase 3 [Source:HGNC Symbol;Acc:HGNC:3354]
ENSG00000105825	18395.72085	10654.19827	0.787982353	5.55E-11	4.45E-09	TFPI2	7	93885396	93890991	-	2682	protein_coding	tissue factor pathway inhibitor 2 [Source:HGNC Symbol;Acc:HGNC:11761]
ENSG00000173559	840.839565	387.2766076	1.117972647	5.87E-11	4.67E-09	NABP1	2	191678068	191696659	+	13806	protein_coding	nucleic acid binding protein 1 [Source:HGNC Symbol;Acc:HGNC:26232]
ENSG00000168237	112.5341572	349.6674183	-1.63197523	7.11E-11	5.63E-09	GLYCTK	3	52287089	52293476	+	3013	protein_coding	glycerate kinase [Source:HGNC Symbol;Acc:HGNC:24247]
ENSG00000204843	1104.067446	2191.086107	-0.98806058	7.23E-11	5.69E-09	DCTN1	2	74361154	74392087	-	10439	protein_coding	dynactin subunit 1 [Source:HGNC Symbol;Acc:HGNC:2711]
ENSG00000127564	367.1685686	826.0315478	-1.167837007	8.51E-11	6.66E-09	PKMYT1	16	2968024	2980539	-	5034	protein_coding	protein kinase, membrane associated tyrosine/threonine 1 [Source:HGNC Symbol;Acc:HGNC:29650]
ENSG00000129195	150.0810306	414.6075875	-1.464404779	9.09E-11	7.04E-09	PIMREG	17	6444415	6451469	+	2823	protein_coding	PICALM interacting mitotic regulator [Source:HGNC Symbol;Acc:HGNC:25483]
ENSG00000166920	461.9462541	137.0728215	1.753240412	9.08E-11	7.04E-09	C15orf48	15	45430529	45448761	+	1405	protein_coding	chromosome 15 open reading frame 48 [Source:HGNC Symbol;Acc:HGNC:29898]
ENSG00000117114	1475.443801	773.7446101	0.931335895	1.07E-10	8.27E-09	ADGRL2	1	81306160	81992436	+	7754	protein_coding	adhesion G protein-coupled receptor L2 [Source:HGNC Symbol;Acc:HGNC:18582]
ENSG00000164087	93.95800843	304.0091115	-1.695881926	1.12E-10	8.58E-09	POC1A	3	52075253	52154690	-	2247	protein_coding	POC1 centriolar protein A [Source:HGNC Symbol;Acc:HGNC:24488]
ENSG00000184990	655.7503193	1320.910034	-1.010136361	1.15E-10	8.75E-09	SIVA1	14	104753100	104768494	+	4776	protein_coding	SIVA1 apoptosis inducing factor [Source:HGNC Symbol;Acc:HGNC:17712]
ENSG00000079459	5039.989848	8513.149654	-0.756392997	1.21E-10	9.15E-09	FDFT1	8	11795573	11839309	+	5202	protein_coding	farnesyl-diphosphate farnesyltransferase 1 [Source:HGNC Symbol;Acc:HGNC:3629]
ENSG00000237596	206.1966091	49.46258819	2.061111658	1.26E-10	9.49E-09	AL138828.1	6	135991936	136225751	-	6585	antisense	novel transcript
ENSG00000137033	692.8579552	268.7661719	1.366826312	1.37E-10	1.03E-08	IL33	9	6215786	6257983	+	3253	protein_coding	interleukin 33 [Source:HGNC Symbol;Acc:HGNC:16028]
ENSG00000164611	303.0498829	730.5093548	-1.269146538	1.46E-10	1.09E-08	PTTG1	5	160421822	160428744	+	2013	protein_coding	pituitary tumor-transforming 1 [Source:HGNC Symbol;Acc:HGNC:9690]
ENSG00000141349	1285.913764	2308.483619	-0.844284908	1.60E-10	1.19E-08	G6PC3	17	44070735	44076344	+	4551	protein_coding	glucose-6-phosphatase catalytic subunit 3 [Source:HGNC Symbol;Acc:HGNC:24861]
ENSG00000172270	7249.411926	11975.98152	-0.724170335	1.64E-10	1.21E-08	BSG	19	571277	583493	+	3797	protein_coding	basigin (Ok blood group) [Source:HGNC Symbol;Acc:HGNC:1116]
ENSG00000157224	1698.420889	811.4909572	1.065962208	1.64E-10	1.21E-08	CLDN12	7	90383721	90513402	+	6741	protein_coding	claudin 12 [Source:HGNC Symbol;Acc:HGNC:2034]
ENSG00000237649	222.4916872	537.2238591	-1.271482145	1.67E-10	1.21E-08	KIFC1	6	33391536	33409924	+	3345	protein_coding	kinesin family member C1 [Source:HGNC Symbol;Acc:HGNC:6389]
ENSG00000240602	735.3607949	326.1240959	1.172878206	1.66E-10	1.21E-08	AADACP1	3	151770428	151784894	+	2012	transcribed_unprocessed_pseudogene	arylacetamide deacetylase pseudogene 1 [Source:HGNC Symbol;Acc:HGNC:50305]
ENSG00000109805	127.5331027	380.8516302	-1.573744955	1.73E-10	1.25E-08	NCAPG	4	17810902	17844862	+	4921	protein_coding	non-SMC condensin I complex subunit G [Source:HGNC Symbol;Acc:HGNC:24304]
ENSG00000137491	470.1153731	170.6583731	1.461467104	1.79E-10	1.28E-08	SLCO2B1	11	75100563	75206549	+	10351	protein_coding	solute carrier organic anion transporter family member 2B1 [Source:HGNC Symbol;Acc:HGNC:10962]
ENSG00000110492	428.7039344	925.878933	-1.112091227	1.86E-10	1.33E-08	MDK	11	46380756	46383837	+	2196	protein_coding	midkine [Source:HGNC Symbol;Acc:HGNC:6972]
ENSG00000131153	245.6612534	595.5187734	-1.279524737	1.88E-10	1.33E-08	GINS2	16	85676198	85690073	-	3264	protein_coding	GINS complex subunit 2 [Source:HGNC Symbol;Acc:HGNC:24575]
ENSG00000167889	591.7068205	1239.02561	-1.066054494	1.89E-10	1.33E-08	MGAT5B	17	76868456	76950393	+	6386	protein_coding	alpha-1,6-mannosylglycoprotein 6-beta-N-acetylglucosaminyltransferase B [Source:HGNC Symbol;Acc:HGNC:24140]
ENSG00000100906	7197.620294	4287.821148	0.74720969	1.93E-10	1.36E-08	NFKBIA	14	35401511	35404749	-	2373	protein_coding	NFKB inhibitor alpha [Source:HGNC Symbol;Acc:HGNC:7797]
ENSG00000141298	814.5394766	360.28043	1.176541145	2.02E-10	1.41E-08	SSH2	17	29625938	29930276	-	12696	protein_coding	slingshot protein phosphatase 2 [Source:HGNC Symbol;Acc:HGNC:30580]
ENSG00000013810	478.6344064	986.5761083	-1.042977154	2.22E-10	1.54E-08	TACC3	4	1721490	1745176	+	6528	protein_coding	transforming acidic coiled-coil containing protein 3 [Source:HGNC Symbol;Acc:HGNC:11524]
ENSG00000099337	578.928646	248.7745268	1.218611483	2.27E-10	1.57E-08	KCNK6	19	38319844	38332076	+	6169	protein_coding	potassium two pore domain channel subfamily K member 6 [Source:HGNC Symbol;Acc:HGNC:6281]
ENSG00000106628	1025.80671	1872.233929	-0.867821291	2.40E-10	1.65E-08	POLD2	7	44114681	44124358	-	3695	protein_coding	DNA polymerase delta 2, accessory subunit [Source:HGNC Symbol;Acc:HGNC:9176]
ENSG00000146674	3228.175654	1787.335362	0.852817622	2.69E-10	1.85E-08	IGFBP3	7	45912245	45921874	-	4571	protein_coding	insulin like growth factor binding protein 3 [Source:HGNC Symbol;Acc:HGNC:5472]
ENSG00000158467	1817.768484	980.5270325	0.890390662	2.78E-10	1.90E-08	AHCYL2	7	129225023	129430211	+	6858	protein_coding	adenosylhomocysteinase like 2 [Source:HGNC Symbol;Acc:HGNC:22204]
ENSG00000104886	300.647462	680.5660338	-1.179679258	2.80E-10	1.90E-08	PLEKHJ1	19	2230084	2237704	-	4655	protein_coding	pleckstrin homology domain containing J1 [Source:HGNC Symbol;Acc:HGNC:18211]
ENSG00000166016	1332.836566	647.856504	1.03994587	2.89E-10	1.96E-08	ABTB2	11	34150988	34358008	-	4973	protein_coding	ankyrin repeat and BTB domain containing 2 [Source:HGNC Symbol;Acc:HGNC:23842]
ENSG00000112299	274.1054241	75.43865584	1.86315707	3.04E-10	2.05E-08	VNN1	6	132681590	132714049	-	3106	protein_coding	vanin 1 [Source:HGNC Symbol;Acc:HGNC:12705]
ENSG00000146670	554.9557916	1103.477185	-0.991045236	3.08E-10	2.06E-08	CDCA5	11	65066300	65084164	-	3925	protein_coding	cell division cycle associated 5 [Source:HGNC Symbol;Acc:HGNC:14626]
ENSG00000124766	1420.473231	747.8585922	0.92519153	3.10E-10	2.06E-08	SOX4	6	21592768	21598619	+	5852	protein_coding	SRY-box 4 [Source:HGNC Symbol;Acc:HGNC:11200]
ENSG00000243742	174.3948539	33.82153174	2.362488938	3.24E-10	2.15E-08	RPLP0P2	11	61615036	61639449	+	3909	transcribed_processed_pseudogene	ribosomal protein lateral stalk subunit P0 pseudogene 2 [Source:HGNC Symbol;Acc:HGNC:17960]
ENSG00000117632	1143.965386	2174.239314	-0.926705907	3.62E-10	2.39E-08	STMN1	1	25884181	25906991	-	6261	protein_coding	stathmin 1 [Source:HGNC Symbol;Acc:HGNC:6510]
ENSG00000108528	1153.772357	2082.401789	-0.851934717	3.99E-10	2.60E-08	SLC25A11	17	4937130	4940251	-	2669	protein_coding	solute carrier family 25 member 11 [Source:HGNC Symbol;Acc:HGNC:10981]
ENSG00000134824	16063.9769	28448.6552	-0.824510951	4.00E-10	2.60E-08	FADS2	11	61792980	61867354	+	11026	protein_coding	fatty acid desaturase 2 [Source:HGNC Symbol;Acc:HGNC:3575]
ENSG00000145358	230.7226076	63.31602893	1.866547805	3.97E-10	2.60E-08	DDIT4L	4	100185870	100190782	-	2994	protein_coding	DNA damage inducible transcript 4 like [Source:HGNC Symbol;Acc:HGNC:30555]
ENSG00000105974	3244.26156	1754.31783	0.886892808	4.21E-10	2.72E-08	CAV1	7	116524785	116561184	+	4082	protein_coding	caveolin 1 [Source:HGNC Symbol;Acc:HGNC:1527]
ENSG00000104312	1757.250083	878.8971194	0.999812101	4.31E-10	2.78E-08	RIPK2	8	89757747	89791063	+	3117	protein_coding	receptor interacting serine/threonine kinase 2 [Source:HGNC Symbol;Acc:HGNC:10020]
ENSG00000052841	2171.211158	1205.594761	0.848789168	4.95E-10	3.17E-08	TTC17	11	43358932	43494933	+	11284	protein_coding	tetratricopeptide repeat domain 17 [Source:HGNC Symbol;Acc:HGNC:25596]
ENSG00000139926	1230.063217	627.9031945	0.970500492	5.06E-10	3.23E-08	FRMD6	14	51489100	51730727	+	9416	protein_coding	FERM domain containing 6 [Source:HGNC Symbol;Acc:HGNC:19839]
ENSG00000126787	103.4999486	321.7638135	-1.633665353	5.51E-10	3.50E-08	DLGAP5	14	55148112	55191678	-	3667	protein_coding	DLG associated protein 5 [Source:HGNC Symbol;Acc:HGNC:16864]
ENSG00000008513	1813.432654	903.1871571	1.005397697	5.93E-10	3.75E-08	ST3GAL1	8	133454848	133571940	-	8852	protein_coding	ST3 beta-galactoside alpha-2,3-sialyltransferase 1 [Source:HGNC Symbol;Acc:HGNC:10862]
ENSG00000205213	3089.206672	5305.127535	-0.780168756	6.40E-10	4.03E-08	LGR4	11	27365961	27472775	-	6340	protein_coding	leucine rich repeat containing G protein-coupled receptor 4 [Source:HGNC Symbol;Acc:HGNC:13299]
ENSG00000163898	1638.909006	889.5443001	0.881806121	6.55E-10	4.11E-08	LIPH	3	185506262	185552613	-	4122	protein_coding	lipase H [Source:HGNC Symbol;Acc:HGNC:18483]
ENSG00000179091	3234.66376	5358.938388	-0.728290699	6.65E-10	4.15E-08	CYC1	8	144095027	144097525	+	1975	protein_coding	cytochrome c1 [Source:HGNC Symbol;Acc:HGNC:2579]
ENSG00000164379	825.241312	393.799486	1.067185673	6.88E-10	4.28E-08	FOXQ1	6	1312440	1314748	+	2309	protein_coding	forkhead box Q1 [Source:HGNC Symbol;Acc:HGNC:20951]
ENSG00000074410	8094.084781	4707.349625	0.781938544	7.13E-10	4.41E-08	CA12	15	63321378	63382161	-	7313	protein_coding	carbonic anhydrase 12 [Source:HGNC Symbol;Acc:HGNC:1371]
ENSG00000165119	3876.021134	6492.297068	-0.744063549	7.25E-10	4.46E-08	HNRNPK	9	83968083	83980616	-	5114	protein_coding	heterogeneous nuclear ribonucleoprotein K [Source:HGNC Symbol;Acc:HGNC:5044]
ENSG00000105971	415.9026782	866.4406112	-1.059503659	7.42E-10	4.55E-08	CAV2	7	116287380	116508541	+	6926	protein_coding	caveolin 2 [Source:HGNC Symbol;Acc:HGNC:1528]
ENSG00000164307	1109.609334	567.771714	0.96619502	7.62E-10	4.65E-08	ERAP1	5	96760810	96808100	-	7945	protein_coding	endoplasmic reticulum aminopeptidase 1 [Source:HGNC Symbol;Acc:HGNC:18173]
ENSG00000071655	713.2074429	1335.499575	-0.905067321	7.83E-10	4.76E-08	MBD3	19	1573596	1592801	-	7845	protein_coding	methyl-CpG binding domain protein 3 [Source:HGNC Symbol;Acc:HGNC:6918]
ENSG00000088325	904.4423246	1674.562754	-0.887908146	8.94E-10	5.41E-08	TPX2	20	31739271	31801805	+	3605	protein_coding	TPX2, microtubule nucleation factor [Source:HGNC Symbol;Acc:HGNC:1249]
ENSG00000134070	5419.230069	3183.344162	0.767454288	1.09E-09	6.56E-08	IRAK2	3	10164865	10243743	+	3483	protein_coding	interleukin 1 receptor associated kinase 2 [Source:HGNC Symbol;Acc:HGNC:6113]
ENSG00000245532	5674.258306	3425.329827	0.728268246	1.13E-09	6.79E-08	NEAT1	11	65422774	65445540	+	22767	lincRNA	nuclear paraspeckle assembly transcript 1 [Source:HGNC Symbol;Acc:HGNC:30815]
ENSG00000182326	6856.293184	4085.167195	0.747118145	1.15E-09	6.89E-08	C1S	12	6988259	7071032	+	6462	protein_coding	complement C1s [Source:HGNC Symbol;Acc:HGNC:1247]
ENSG00000157456	240.977011	559.0686943	-1.212942088	1.16E-09	6.89E-08	CCNB2	15	59105078	59125045	+	2801	protein_coding	cyclin B2 [Source:HGNC Symbol;Acc:HGNC:1580]
ENSG00000187288	195.3890616	476.0136243	-1.286533406	1.17E-09	6.91E-08	CIDEC	3	9866711	9880254	-	1926	protein_coding	cell death inducing DFFA like effector c [Source:HGNC Symbol;Acc:HGNC:24229]
ENSG00000108106	2518.15234	4579.479065	-0.862755117	1.25E-09	7.36E-08	UBE2S	19	55399745	55407777	-	2788	protein_coding	ubiquitin conjugating enzyme E2 S [Source:HGNC Symbol;Acc:HGNC:17895]
ENSG00000171606	808.0290392	389.4890754	1.052930231	1.32E-09	7.77E-08	ZNF274	19	58183029	58213562	+	8333	protein_coding	zinc finger protein 274 [Source:HGNC Symbol;Acc:HGNC:13068]
ENSG00000135677	3264.782251	5598.331036	-0.777932113	1.33E-09	7.78E-08	GNS	12	64713445	64759447	-	6284	protein_coding	glucosamine (N-acetyl)-6-sulfatase [Source:HGNC Symbol;Acc:HGNC:4422]
ENSG00000159199	1334.829524	2490.859636	-0.900094877	1.36E-09	7.94E-08	ATP5MC1	17	48892765	48895871	+	2615	protein_coding	ATP synthase membrane subunit c locus 1 [Source:HGNC Symbol;Acc:HGNC:841]
ENSG00000175215	915.053335	1838.91436	-1.006824208	1.43E-09	8.28E-08	CTDSP2	12	57819927	57846739	-	5442	protein_coding	CTD small phosphatase 2 [Source:HGNC Symbol;Acc:HGNC:17077]
ENSG00000106367	1280.100903	2240.186653	-0.807657252	1.45E-09	8.37E-08	AP1S1	7	101154400	101161596	+	1756	protein_coding	adaptor related protein complex 1 subunit sigma 1 [Source:HGNC Symbol;Acc:HGNC:559]
ENSG00000141401	282.7301695	637.5196504	-1.171744766	1.55E-09	8.89E-08	IMPA2	18	11981025	12030883	+	3825	protein_coding	inositol monophosphatase 2 [Source:HGNC Symbol;Acc:HGNC:6051]
ENSG00000148344	5379.836172	3248.771994	0.727536843	1.55E-09	8.89E-08	PTGES	9	129738331	129753047	-	1896	protein_coding	prostaglandin E synthase [Source:HGNC Symbol;Acc:HGNC:9599]
ENSG00000068120	1332.881228	2340.281555	-0.812208148	1.65E-09	9.42E-08	COASY	17	42561467	42566277	+	4032	protein_coding	Coenzyme A synthase [Source:HGNC Symbol;Acc:HGNC:29932]
ENSG00000115758	10635.04489	6565.728752	0.695834295	1.67E-09	9.51E-08	ODC1	2	10439968	10448504	-	2968	protein_coding	ornithine decarboxylase 1 [Source:HGNC Symbol;Acc:HGNC:8109]
ENSG00000198830	1315.471667	2326.277578	-0.822077939	1.75E-09	9.89E-08	HMGN2	1	26472450	26475972	+	2509	protein_coding	high mobility group nucleosomal binding domain 2 [Source:HGNC Symbol;Acc:HGNC:4986]
ENSG00000130309	2400.524477	4302.874316	-0.842002453	1.83E-09	1.03E-07	COLGALT1	19	17555594	17583162	+	4900	protein_coding	collagen beta(1-O)galactosyltransferase 1 [Source:HGNC Symbol;Acc:HGNC:26182]
ENSG00000130005	313.5015742	719.6437391	-1.199288596	1.86E-09	1.05E-07	GAMT	19	1397026	1401570	-	2403	protein_coding	guanidinoacetate N-methyltransferase [Source:HGNC Symbol;Acc:HGNC:4136]
ENSG00000157827	1849.843465	1046.274885	0.822130866	1.87E-09	1.05E-07	FMNL2	2	152335237	152649834	+	6519	protein_coding	formin like 2 [Source:HGNC Symbol;Acc:HGNC:18267]
ENSG00000159128	2062.988998	1167.576423	0.821530344	1.94E-09	1.08E-07	IFNGR2	21	33402896	33479348	+	2960	protein_coding	interferon gamma receptor 2 [Source:HGNC Symbol;Acc:HGNC:5440]
ENSG00000050165	852.3364941	1552.470157	-0.864836959	2.09E-09	1.16E-07	DKK3	11	11963106	12009769	-	5059	protein_coding	dickkopf WNT signaling pathway inhibitor 3 [Source:HGNC Symbol;Acc:HGNC:2893]
ENSG00000117724	163.2686682	411.2203068	-1.331948508	2.10E-09	1.16E-07	CENPF	1	214603195	214664588	+	11690	protein_coding	centromere protein F [Source:HGNC Symbol;Acc:HGNC:1857]
ENSG00000134291	1016.847688	1845.929989	-0.859452106	2.30E-09	1.26E-07	TMEM106C	12	47963569	47968878	+	3475	protein_coding	transmembrane protein 106C [Source:HGNC Symbol;Acc:HGNC:28775]
ENSG00000198380	3453.034796	2026.596422	0.768634026	3.26E-09	1.79E-07	GFPT1	2	69319769	69387254	-	8866	protein_coding	glutamine--fructose-6-phosphate transaminase 1 [Source:HGNC Symbol;Acc:HGNC:4241]
ENSG00000143878	6637.864852	4104.397782	0.693491478	3.48E-09	1.90E-07	RHOB	2	20447074	20449445	+	2372	protein_coding	ras homolog family member B [Source:HGNC Symbol;Acc:HGNC:668]
ENSG00000049239	524.8060252	1163.489974	-1.148135167	3.58E-09	1.94E-07	H6PD	1	9234775	9271337	+	9321	protein_coding	hexose-6-phosphate dehydrogenase/glucose 1-dehydrogenase [Source:HGNC Symbol;Acc:HGNC:4795]
ENSG00000169683	244.4105333	545.2074022	-1.158208529	3.67E-09	1.99E-07	LRRC45	17	82023302	82031151	+	3606	protein_coding	leucine rich repeat containing 45 [Source:HGNC Symbol;Acc:HGNC:28302]
ENSG00000129988	79.13326924	248.9380023	-1.653895941	4.13E-09	2.23E-07	LBP	20	38346356	38377023	+	1961	protein_coding	lipopolysaccharide binding protein [Source:HGNC Symbol;Acc:HGNC:6517]
ENSG00000168404	1558.714861	872.0089543	0.838133956	4.16E-09	2.24E-07	MLKL	16	74671855	74700960	-	5692	protein_coding	mixed lineage kinase domain like pseudokinase [Source:HGNC Symbol;Acc:HGNC:26617]
ENSG00000161888	73.59288263	239.6397249	-1.700485872	4.22E-09	2.26E-07	SPC24	19	11131520	11155808	-	2839	protein_coding	SPC24, NDC80 kinetochore complex component [Source:HGNC Symbol;Acc:HGNC:26913]
ENSG00000106258	111.0943435	17.29844447	2.683219259	4.36E-09	2.33E-07	CYP3A5	7	99648194	99680026	-	6759	protein_coding	cytochrome P450 family 3 subfamily A member 5 [Source:HGNC Symbol;Acc:HGNC:2638]
ENSG00000062822	565.8854402	1092.962996	-0.950751615	4.40E-09	2.33E-07	POLD1	19	50384204	50418016	+	4932	protein_coding	DNA polymerase delta 1, catalytic subunit [Source:HGNC Symbol;Acc:HGNC:9175]
ENSG00000250799	13.10425626	99.91295963	-2.935245338	4.51E-09	2.39E-07	PRODH2	19	35799988	35813299	-	2731	protein_coding	proline dehydrogenase 2 [Source:HGNC Symbol;Acc:HGNC:17325]
ENSG00000165912	378.424299	794.2345331	-1.071226483	4.81E-09	2.53E-07	PACSIN3	11	47177525	47186443	-	2752	protein_coding	protein kinase C and casein kinase substrate in neurons 3 [Source:HGNC Symbol;Acc:HGNC:8572]
ENSG00000111412	366.229043	773.0357485	-1.077645666	4.86E-09	2.55E-07	C12orf49	12	116710185	116738070	-	8664	protein_coding	chromosome 12 open reading frame 49 [Source:HGNC Symbol;Acc:HGNC:26128]
ENSG00000122861	4837.991329	2932.364097	0.722185818	4.91E-09	2.57E-07	PLAU	10	73909177	73917497	+	2950	protein_coding	plasminogen activator, urokinase [Source:HGNC Symbol;Acc:HGNC:9052]
ENSG00000134321	1387.299405	695.5042377	0.996538286	5.29E-09	2.76E-07	RSAD2	2	6865806	6898239	+	4834	protein_coding	radical S-adenosyl methionine domain containing 2 [Source:HGNC Symbol;Acc:HGNC:30908]
ENSG00000026025	17180.61417	10841.90709	0.664165079	5.38E-09	2.78E-07	VIM	10	17228259	17237593	+	5158	protein_coding	vimentin [Source:HGNC Symbol;Acc:HGNC:12692]
ENSG00000105835	4727.822375	2698.849198	0.808864228	5.38E-09	2.78E-07	NAMPT	7	106248285	106286326	-	9049	protein_coding	nicotinamide phosphoribosyltransferase [Source:HGNC Symbol;Acc:HGNC:30092]
ENSG00000011422	2882.221662	1727.53592	0.738365216	5.84E-09	3.01E-07	PLAUR	19	43646095	43670547	-	4457	protein_coding	plasminogen activator, urokinase receptor [Source:HGNC Symbol;Acc:HGNC:9053]
ENSG00000125520	523.145842	1065.997303	-1.024930725	6.06E-09	3.11E-07	SLC2A4RG	20	63739861	63743505	+	2244	protein_coding	SLC2A4 regulator [Source:HGNC Symbol;Acc:HGNC:15930]
ENSG00000105327	1024.542604	448.7463765	1.190968277	6.13E-09	3.14E-07	BBC3	19	47220822	47232766	-	3180	protein_coding	BCL2 binding component 3 [Source:HGNC Symbol;Acc:HGNC:17868]
ENSG00000084463	690.9319898	1291.670904	-0.901887712	6.63E-09	3.38E-07	WBP11	12	14784579	14803540	-	5315	protein_coding	WW domain binding protein 11 [Source:HGNC Symbol;Acc:HGNC:16461]
ENSG00000149792	1143.767347	1992.483029	-0.800421225	7.04E-09	3.57E-07	MRPL49	11	65122183	65127371	+	3080	protein_coding	mitochondrial ribosomal protein L49 [Source:HGNC Symbol;Acc:HGNC:1176]
ENSG00000094804	724.3254342	1330.10348	-0.875947082	7.15E-09	3.61E-07	CDC6	17	40287633	40304657	+	5557	protein_coding	cell division cycle 6 [Source:HGNC Symbol;Acc:HGNC:1744]
ENSG00000140694	402.1388148	797.6716855	-0.987821433	7.18E-09	3.62E-07	PARN	16	14435701	14632728	-	4382	protein_coding	poly(A)-specific ribonuclease [Source:HGNC Symbol;Acc:HGNC:8609]
ENSG00000152463	72.91838828	4.963391506	3.882409656	7.40E-09	3.72E-07	OLAH	10	15032227	15073852	+	2364	protein_coding	oleoyl-ACP hydrolase [Source:HGNC Symbol;Acc:HGNC:25625]
ENSG00000128512	1276.007773	691.9553239	0.882611432	7.90E-09	3.95E-07	DOCK4	7	111726110	112206411	-	11499	protein_coding	dedicator of cytokinesis 4 [Source:HGNC Symbol;Acc:HGNC:19192]
ENSG00000007968	101.2791777	300.1314044	-1.562609767	8.26E-09	4.10E-07	E2F2	1	23506430	23531220	-	5457	protein_coding	E2F transcription factor 2 [Source:HGNC Symbol;Acc:HGNC:3114]
ENSG00000166900	2221.809432	1308.159822	0.764353832	8.23E-09	4.10E-07	STX3	11	59713456	59805882	+	6568	protein_coding	syntaxin 3 [Source:HGNC Symbol;Acc:HGNC:11438]
ENSG00000010404	3847.069983	2361.513587	0.703974804	8.38E-09	4.15E-07	IDS	X	149476990	149521096	-	9292	protein_coding	iduronate 2-sulfatase [Source:HGNC Symbol;Acc:HGNC:5389]
ENSG00000175643	196.7909063	459.0088831	-1.220201124	9.72E-09	4.79E-07	RMI2	16	11249619	11381662	+	3632	protein_coding	RecQ mediated genome instability 2 [Source:HGNC Symbol;Acc:HGNC:28349]
ENSG00000173918	4195.063846	2547.128631	0.719690638	9.89E-09	4.86E-07	C1QTNF1	17	79022814	79049788	+	4854	protein_coding	C1q and TNF related 1 [Source:HGNC Symbol;Acc:HGNC:14324]
ENSG00000120549	595.3674051	277.5837165	1.10111534	1.00E-08	4.91E-07	KIAA1217	10	23694746	24547848	+	10807	protein_coding	KIAA1217 [Source:HGNC Symbol;Acc:HGNC:25428]
ENSG00000011478	268.0267806	578.7518547	-1.109927302	1.04E-08	5.09E-07	QPCTL	19	45692483	45703989	+	2396	protein_coding	glutaminyl-peptide cyclotransferase like [Source:HGNC Symbol;Acc:HGNC:25952]
ENSG00000010278	4002.077205	2475.712691	0.692870653	1.12E-08	5.42E-07	CD9	12	6199715	6238271	+	4165	protein_coding	CD9 molecule [Source:HGNC Symbol;Acc:HGNC:1709]
ENSG00000118257	808.4690276	404.9999041	0.996765382	1.12E-08	5.43E-07	NRP2	2	205681990	205798133	+	13896	protein_coding	neuropilin 2 [Source:HGNC Symbol;Acc:HGNC:8005]
ENSG00000163513	4050.363883	2481.950639	0.706465502	1.13E-08	5.44E-07	TGFBR2	3	30606502	30694142	+	4704	protein_coding	transforming growth factor beta receptor 2 [Source:HGNC Symbol;Acc:HGNC:11773]
ENSG00000065325	534.461872	1039.370096	-0.958986383	1.14E-08	5.48E-07	GLP2R	17	9822206	9892102	+	6052	protein_coding	glucagon like peptide 2 receptor [Source:HGNC Symbol;Acc:HGNC:4325]
ENSG00000156521	807.5443892	1428.604725	-0.823156316	1.14E-08	5.48E-07	TYSND1	10	70137981	70146676	-	4597	protein_coding	trypsin domain containing 1 [Source:HGNC Symbol;Acc:HGNC:28531]
ENSG00000171848	610.4422883	1140.734027	-0.9013426	1.19E-08	5.64E-07	RRM2	2	10120698	10131419	+	5323	protein_coding	ribonucleotide reductase regulatory subunit M2 [Source:HGNC Symbol;Acc:HGNC:10452]
ENSG00000187446	1608.266396	2728.398173	-0.762098461	1.18E-08	5.64E-07	CHP1	15	41230839	41281890	+	3950	protein_coding	calcineurin like EF-hand protein 1 [Source:HGNC Symbol;Acc:HGNC:17433]
ENSG00000109321	2539.600672	1465.950696	0.793027418	1.24E-08	5.89E-07	AREG	4	74445134	74455009	+	1648	protein_coding	amphiregulin [Source:HGNC Symbol;Acc:HGNC:651]
ENSG00000006459	391.9223803	146.8038024	1.417799702	1.24E-08	5.89E-07	KDM7A	7	140084746	140177035	-	9430	protein_coding	lysine demethylase 7A [Source:HGNC Symbol;Acc:HGNC:22224]
ENSG00000135480	12327.85615	19048.36272	-0.627730969	1.29E-08	6.09E-07	KRT7	12	52232520	52252186	+	4093	protein_coding	keratin 7 [Source:HGNC Symbol;Acc:HGNC:6445]
ENSG00000163814	1469.721765	737.3374726	0.99458921	1.34E-08	6.32E-07	CDCP1	3	45082278	45146422	-	6507	protein_coding	CUB domain containing protein 1 [Source:HGNC Symbol;Acc:HGNC:24357]
ENSG00000128567	2636.666872	1477.62075	0.835107629	1.38E-08	6.44E-07	PODXL	7	131500262	131558217	-	6874	protein_coding	podocalyxin like [Source:HGNC Symbol;Acc:HGNC:9171]
ENSG00000139211	4789.946601	7771.498086	-0.698176925	1.52E-08	7.08E-07	AMIGO2	12	47075707	47079951	-	3956	protein_coding	adhesion molecule with Ig like domain 2 [Source:HGNC Symbol;Acc:HGNC:24073]
ENSG00000204262	6193.646796	3894.404494	0.669406243	1.52E-08	7.08E-07	COL5A2	2	189031896	189225312	-	7453	protein_coding	collagen type V alpha 2 chain [Source:HGNC Symbol;Acc:HGNC:2210]
ENSG00000125730	3944.634969	2140.205795	0.881931302	1.56E-08	7.23E-07	C3	19	6677704	6730562	-	8328	protein_coding	complement C3 [Source:HGNC Symbol;Acc:HGNC:1318]
ENSG00000074800	32018.4185	49020.28092	-0.614474927	1.58E-08	7.28E-07	ENO1	1	8861000	8879250	-	5276	protein_coding	enolase 1 [Source:HGNC Symbol;Acc:HGNC:3350]
ENSG00000140525	368.4572576	748.7554045	-1.0221323	1.80E-08	8.28E-07	FANCI	15	89243949	89317261	+	7766	protein_coding	FA complementation group I [Source:HGNC Symbol;Acc:HGNC:25568]
ENSG00000189077	487.7825215	917.6183105	-0.911527513	1.83E-08	8.42E-07	TMEM120A	7	75986837	75994659	-	1997	protein_coding	transmembrane protein 120A [Source:HGNC Symbol;Acc:HGNC:21697]
ENSG00000167670	288.9681322	607.364321	-1.073150565	1.88E-08	8.62E-07	CHAF1A	19	4402662	4445018	+	4299	protein_coding	chromatin assembly factor 1 subunit A [Source:HGNC Symbol;Acc:HGNC:1910]
ENSG00000115008	66.19577567	3.493954268	4.254680715	1.97E-08	8.99E-07	IL1A	2	112773915	112784590	-	2124	protein_coding	interleukin 1 alpha [Source:HGNC Symbol;Acc:HGNC:5991]
ENSG00000146918	349.7448714	707.3017559	-1.017266945	2.01E-08	9.12E-07	NCAPG2	7	158631311	158704829	-	6988	protein_coding	non-SMC condensin II complex subunit G2 [Source:HGNC Symbol;Acc:HGNC:21904]
ENSG00000184489	166.45949	395.1132991	-1.2465268	2.03E-08	9.15E-07	PTP4A3	8	141391993	141432454	+	2877	protein_coding	protein tyrosine phosphatase type IVA, member 3 [Source:HGNC Symbol;Acc:HGNC:9636]
ENSG00000123136	1037.129432	1795.725291	-0.791340807	2.02E-08	9.15E-07	DDX39A	19	14408819	14419383	-	3840	protein_coding	DExD-box helicase 39A [Source:HGNC Symbol;Acc:HGNC:17821]
ENSG00000127528	1819.769636	1059.647593	0.779968227	2.07E-08	9.29E-07	KLF2	19	16324817	16327874	+	2018	protein_coding	Kruppel like factor 2 [Source:HGNC Symbol;Acc:HGNC:6347]
ENSG00000174695	862.2960918	1562.32075	-0.857837173	2.17E-08	9.72E-07	TMEM167A	5	83052846	83077863	-	4908	protein_coding	transmembrane protein 167A [Source:HGNC Symbol;Acc:HGNC:28330]
ENSG00000187608	8735.958146	14279.57153	-0.708983984	2.20E-08	9.84E-07	ISG15	1	1001138	1014540	+	941	protein_coding	ISG15 ubiquitin-like modifier [Source:HGNC Symbol;Acc:HGNC:4053]
ENSG00000138160	240.9315985	521.2392277	-1.11275423	2.28E-08	1.02E-06	KIF11	10	92593286	92655395	+	4860	protein_coding	kinesin family member 11 [Source:HGNC Symbol;Acc:HGNC:6388]
ENSG00000177034	81.89974075	246.3662569	-1.592904479	2.30E-08	1.02E-06	MTX3	5	79976731	79991265	-	7919	protein_coding	metaxin 3 [Source:HGNC Symbol;Acc:HGNC:24812]
ENSG00000142156	1053.213086	561.6903115	0.906439644	2.29E-08	1.02E-06	COL6A1	21	45981737	46005050	+	5343	protein_coding	collagen type VI alpha 1 chain [Source:HGNC Symbol;Acc:HGNC:2211]
ENSG00000114353	621.5610304	1150.026295	-0.887842239	2.31E-08	1.02E-06	GNAI2	3	50226292	50259355	+	7650	protein_coding	G protein subunit alpha i2 [Source:HGNC Symbol;Acc:HGNC:4385]
ENSG00000134531	824.6956115	404.5251803	1.028450879	2.35E-08	1.03E-06	EMP1	12	13196716	13219939	+	7838	protein_coding	epithelial membrane protein 1 [Source:HGNC Symbol;Acc:HGNC:3333]
ENSG00000198814	478.4222312	202.1441395	1.244264769	2.39E-08	1.05E-06	GK	X	30653359	30731456	+	5359	protein_coding	glycerol kinase [Source:HGNC Symbol;Acc:HGNC:4289]
ENSG00000166579	1134.377282	623.5849325	0.86349147	2.43E-08	1.06E-06	NDEL1	17	8413131	8490411	+	7955	protein_coding	nudE neurodevelopment protein 1 like 1 [Source:HGNC Symbol;Acc:HGNC:17620]
ENSG00000189403	1207.696939	2190.524578	-0.858533889	2.51E-08	1.09E-06	HMGB1	13	30456704	30617597	-	7723	protein_coding	high mobility group box 1 [Source:HGNC Symbol;Acc:HGNC:4983]
ENSG00000027697	925.7023143	487.9238252	0.924199291	2.53E-08	1.10E-06	IFNGR1	6	137197484	137219449	-	3277	protein_coding	interferon gamma receptor 1 [Source:HGNC Symbol;Acc:HGNC:5439]
ENSG00000136824	135.961311	339.6261104	-1.321563344	2.55E-08	1.11E-06	SMC2	9	104094260	104141417	+	6468	protein_coding	structural maintenance of chromosomes 2 [Source:HGNC Symbol;Acc:HGNC:14011]
ENSG00000175592	2349.495161	1398.106742	0.748631988	2.71E-08	1.17E-06	FOSL1	11	65892049	65900573	-	1887	protein_coding	FOS like 1, AP-1 transcription factor subunit [Source:HGNC Symbol;Acc:HGNC:13718]
ENSG00000159259	154.4235531	420.7231589	-1.441468215	2.73E-08	1.18E-06	CHAF1B	21	36385378	36419015	+	5118	protein_coding	chromatin assembly factor 1 subunit B [Source:HGNC Symbol;Acc:HGNC:1911]
ENSG00000171130	920.3063596	1598.079513	-0.79669083	2.79E-08	1.19E-06	ATP6V0E2	7	149872968	149891204	+	6751	protein_coding	ATPase H+ transporting V0 subunit e2 [Source:HGNC Symbol;Acc:HGNC:21723]
ENSG00000184545	461.6953592	205.5000147	1.167252977	2.78E-08	1.19E-06	DUSP8	11	1554044	1571920	-	4616	protein_coding	dual specificity phosphatase 8 [Source:HGNC Symbol;Acc:HGNC:3074]
ENSG00000109084	824.3241173	1445.779872	-0.810065107	2.90E-08	1.24E-06	TMEM97	17	28319095	28328685	+	3034	protein_coding	transmembrane protein 97 [Source:HGNC Symbol;Acc:HGNC:28106]
ENSG00000123975	522.67683	1071.97111	-1.036280729	2.93E-08	1.25E-06	CKS2	9	89311198	89316703	+	613	protein_coding	CDC28 protein kinase regulatory subunit 2 [Source:HGNC Symbol;Acc:HGNC:2000]
ENSG00000143149	631.7171653	1140.04872	-0.851974165	3.07E-08	1.30E-06	ALDH9A1	1	165662216	165698863	-	3308	protein_coding	aldehyde dehydrogenase 9 family member A1 [Source:HGNC Symbol;Acc:HGNC:412]
ENSG00000067715	1135.536426	628.0343434	0.85489472	3.25E-08	1.37E-06	SYT1	12	78863993	79452008	+	6494	protein_coding	synaptotagmin 1 [Source:HGNC Symbol;Acc:HGNC:11509]
ENSG00000168765	82.40747241	268.0965671	-1.702513323	3.27E-08	1.38E-06	GSTM4	1	109656081	109674836	+	5745	protein_coding	glutathione S-transferase mu 4 [Source:HGNC Symbol;Acc:HGNC:4636]
ENSG00000090339	4095.451544	2331.435368	0.812604935	3.37E-08	1.41E-06	ICAM1	19	10270835	10286615	+	3706	protein_coding	intercellular adhesion molecule 1 [Source:HGNC Symbol;Acc:HGNC:5344]
ENSG00000183624	288.4678441	597.2985378	-1.050999549	3.51E-08	1.47E-06	HMCES	3	129278828	129306186	+	2783	protein_coding	5-hydroxymethylcytosine binding, ES cell specific [Source:HGNC Symbol;Acc:HGNC:24446]
ENSG00000099194	42971.91623	72652.79205	-0.757611354	3.56E-08	1.48E-06	SCD	10	100347124	100364834	+	5362	protein_coding	stearoyl-CoA desaturase [Source:HGNC Symbol;Acc:HGNC:10571]
ENSG00000128641	1013.76408	544.7335996	0.896088969	3.56E-08	1.48E-06	MYO1B	2	191245185	191425389	+	9533	protein_coding	myosin IB [Source:HGNC Symbol;Acc:HGNC:7596]
ENSG00000119333	631.1632703	1155.126845	-0.870862873	3.57E-08	1.48E-06	WDR34	9	128633661	128656787	-	2604	protein_coding	WD repeat domain 34 [Source:HGNC Symbol;Acc:HGNC:28296]
ENSG00000142173	732.8295802	377.2352996	0.958197184	3.60E-08	1.49E-06	COL6A2	21	46098097	46132849	+	5386	protein_coding	collagen type VI alpha 2 chain [Source:HGNC Symbol;Acc:HGNC:2212]
ENSG00000071282	3316.101933	2063.741502	0.684127085	3.75E-08	1.55E-06	LMCD1	3	8501707	8574673	+	9130	protein_coding	LIM and cysteine rich domains 1 [Source:HGNC Symbol;Acc:HGNC:6633]
ENSG00000108602	13280.13177	20202.31199	-0.60524732	3.86E-08	1.59E-06	ALDH3A1	17	19737984	19748943	-	3918	protein_coding	aldehyde dehydrogenase 3 family member A1 [Source:HGNC Symbol;Acc:HGNC:405]
ENSG00000143799	1466.825748	2430.91887	-0.728372033	4.07E-08	1.67E-06	PARP1	1	226360691	226408079	-	7169	protein_coding	poly(ADP-ribose) polymerase 1 [Source:HGNC Symbol;Acc:HGNC:270]
ENSG00000024526	83.83984244	244.7333441	-1.543970379	4.20E-08	1.72E-06	DEPDC1	1	68474152	68497221	-	5904	protein_coding	DEP domain containing 1 [Source:HGNC Symbol;Acc:HGNC:22949]
ENSG00000111602	907.1254147	1640.294659	-0.854182624	4.24E-08	1.73E-06	TIMELESS	12	56416373	56449403	-	5818	protein_coding	timeless circadian regulator [Source:HGNC Symbol;Acc:HGNC:11813]
ENSG00000133119	195.1463611	451.9143009	-1.210980577	4.45E-08	1.81E-06	RFC3	13	33818049	33966558	+	2874	protein_coding	replication factor C subunit 3 [Source:HGNC Symbol;Acc:HGNC:9971]
ENSG00000139318	1997.946425	1201.28343	0.733932323	4.51E-08	1.83E-06	DUSP6	12	89347232	89353271	-	4632	protein_coding	dual specificity phosphatase 6 [Source:HGNC Symbol;Acc:HGNC:3072]
ENSG00000147955	1976.314941	3383.784726	-0.775769861	4.56E-08	1.84E-06	SIGMAR1	9	34634722	34637809	-	2196	protein_coding	sigma non-opioid intracellular receptor 1 [Source:HGNC Symbol;Acc:HGNC:8157]
ENSG00000183780	897.485206	484.2262174	0.890364431	4.56E-08	1.84E-06	SLC35F3	1	233904933	234324516	+	3195	protein_coding	solute carrier family 35 member F3 [Source:HGNC Symbol;Acc:HGNC:23616]
ENSG00000140391	12024.6425	7648.246378	0.652814813	4.86E-08	1.95E-06	TSPAN3	15	77041404	77083984	-	8506	protein_coding	tetraspanin 3 [Source:HGNC Symbol;Acc:HGNC:17752]
ENSG00000139263	967.2432977	528.9456915	0.870863941	4.92E-08	1.97E-06	LRIG3	12	58872149	58920522	-	5893	protein_coding	leucine rich repeats and immunoglobulin like domains 3 [Source:HGNC Symbol;Acc:HGNC:30991]
ENSG00000196639	342.4006205	140.2407459	1.287424217	5.06E-08	2.02E-06	HRH1	3	11137093	11263557	+	5546	protein_coding	histamine receptor H1 [Source:HGNC Symbol;Acc:HGNC:5182]
ENSG00000135622	254.6798239	583.6916921	-1.194998314	5.30E-08	2.11E-06	SEMA4F	2	74654228	74683853	+	6227	protein_coding	ssemaphorin 4F [Source:HGNC Symbol;Acc:HGNC:10734]
ENSG00000266094	382.5695336	159.5069055	1.261616386	5.49E-08	2.18E-06	RASSF5	1	206507530	206589448	+	6976	protein_coding	Ras association domain family member 5 [Source:HGNC Symbol;Acc:HGNC:17609]
ENSG00000123146	3599.483515	2187.95143	0.718059938	5.51E-08	2.18E-06	ADGRE5	19	14380501	14408725	+	5382	protein_coding	adhesion G protein-coupled receptor E5 [Source:HGNC Symbol;Acc:HGNC:1711]
ENSG00000025434	737.8086283	1311.082073	-0.828538867	5.75E-08	2.27E-06	NR1H3	11	47248300	47269032	+	4533	protein_coding	nuclear receptor subfamily 1 group H member 3 [Source:HGNC Symbol;Acc:HGNC:7966]
ENSG00000105856	733.9209813	381.8315621	0.942633299	5.88E-08	2.32E-06	HBP1	7	107168961	107202529	+	6351	protein_coding	HMG-box transcription factor 1 [Source:HGNC Symbol;Acc:HGNC:23200]
ENSG00000116962	553.5613905	1154.689975	-1.060890973	6.29E-08	2.47E-06	NID1	1	235975830	236065162	-	5864	protein_coding	nidogen 1 [Source:HGNC Symbol;Acc:HGNC:7821]
ENSG00000132744	119.9543458	309.4209092	-1.369342003	6.48E-08	2.54E-06	ACY3	11	67642555	67650659	-	1300	protein_coding	aminoacylase 3 [Source:HGNC Symbol;Acc:HGNC:24104]
ENSG00000188486	999.689022	1724.320888	-0.786268381	6.54E-08	2.55E-06	H2AFX	11	119093854	119095467	-	1614	protein_coding	H2A histone family member X [Source:HGNC Symbol;Acc:HGNC:4739]
ENSG00000075702	346.7885556	707.5317271	-1.027972504	6.56E-08	2.55E-06	WDR62	19	36054881	36105106	+	9812	protein_coding	WD repeat domain 62 [Source:HGNC Symbol;Acc:HGNC:24502]
ENSG00000122952	446.9465578	889.3300316	-0.992699396	6.63E-08	2.58E-06	ZWINT	10	56357228	56361275	-	2378	protein_coding	ZW10 interacting kinetochore protein [Source:HGNC Symbol;Acc:HGNC:13195]
ENSG00000135451	161.3434537	387.3177067	-1.260977006	6.82E-08	2.63E-06	TROAP	12	49323236	49331731	+	3954	protein_coding	trophinin associated protein [Source:HGNC Symbol;Acc:HGNC:12327]
ENSG00000108784	1335.253123	2221.992318	-0.7345795	6.82E-08	2.63E-06	NAGLU	17	42536172	42544449	+	3004	protein_coding	N-acetyl-alpha-glucosaminidase [Source:HGNC Symbol;Acc:HGNC:7632]
ENSG00000111145	1606.88094	945.7902221	0.764548983	6.96E-08	2.68E-06	ELK3	12	96194382	96269835	+	4648	protein_coding	ELK3, ETS transcription factor [Source:HGNC Symbol;Acc:HGNC:3325]
ENSG00000100162	112.5646824	293.6408525	-1.384503121	7.11E-08	2.73E-06	CENPM	22	41938721	41947164	-	1778	protein_coding	centromere protein M [Source:HGNC Symbol;Acc:HGNC:18352]
ENSG00000130520	1391.710422	2343.354824	-0.751766924	7.14E-08	2.73E-06	LSM4	19	18306230	18323274	-	3029	protein_coding	LSM4 homolog, U6 small nuclear RNA and mRNA degradation associated [Source:HGNC Symbol;Acc:HGNC:17259]
ENSG00000101447	356.7325153	689.8241332	-0.95130876	7.84E-08	2.99E-06	FAM83D	20	38926312	38953106	+	2475	protein_coding	family with sequence similarity 83 member D [Source:HGNC Symbol;Acc:HGNC:16122]
ENSG00000087586	764.5397597	1389.034751	-0.860148049	7.93E-08	3.02E-06	AURKA	20	56369389	56392337	-	2928	protein_coding	aurora kinase A [Source:HGNC Symbol;Acc:HGNC:11393]
ENSG00000105011	252.3228155	530.8399809	-1.071430454	7.99E-08	3.03E-06	ASF1B	19	14119509	14136956	-	2304	protein_coding	anti-silencing function 1B histone chaperone [Source:HGNC Symbol;Acc:HGNC:20996]
ENSG00000112984	180.7913847	422.5842004	-1.222866308	8.10E-08	3.07E-06	KIF20A	5	138178719	138187715	+	3958	protein_coding	kinesin family member 20A [Source:HGNC Symbol;Acc:HGNC:9787]
ENSG00000136244	2085.129715	1223.642245	0.768842926	8.39E-08	3.17E-06	IL6	7	22725884	22732002	+	2069	protein_coding	interleukin 6 [Source:HGNC Symbol;Acc:HGNC:6018]
ENSG00000090530	2288.421363	1374.930549	0.735093866	8.52E-08	3.21E-06	P3H2	3	189956728	190122437	-	5605	protein_coding	prolyl 3-hydroxylase 2 [Source:HGNC Symbol;Acc:HGNC:19317]
ENSG00000156802	403.6091537	777.3521682	-0.945179705	9.24E-08	3.47E-06	ATAD2	8	123319850	123416350	-	7118	protein_coding	ATPase family, AAA domain containing 2 [Source:HGNC Symbol;Acc:HGNC:30123]
ENSG00000111247	83.37752325	251.3698264	-1.590458338	9.33E-08	3.49E-06	RAD51AP1	12	4538798	4560048	+	2558	protein_coding	RAD51 associated protein 1 [Source:HGNC Symbol;Acc:HGNC:16956]
ENSG00000112972	3481.362808	5528.897153	-0.667222034	9.90E-08	3.70E-06	HMGCS1	5	43289395	43313512	-	4702	protein_coding	3-hydroxy-3-methylglutaryl-CoA synthase 1 [Source:HGNC Symbol;Acc:HGNC:5007]
ENSG00000072041	2595.663395	1589.5058	0.70768376	9.94E-08	3.70E-06	SLC6A15	12	84859488	84913615	-	8781	protein_coding	solute carrier family 6 member 15 [Source:HGNC Symbol;Acc:HGNC:13621]
ENSG00000134533	127.5182155	313.8947954	-1.30067369	1.04E-07	3.88E-06	RERG	12	15107783	15348675	-	4157	protein_coding	RAS like estrogen regulated growth inhibitor [Source:HGNC Symbol;Acc:HGNC:15980]
ENSG00000168411	776.5005097	1336.561705	-0.78380456	1.11E-07	4.11E-06	RFWD3	16	74621394	74666881	-	6465	protein_coding	ring finger and WD repeat domain 3 [Source:HGNC Symbol;Acc:HGNC:25539]
ENSG00000129116	2668.833429	1639.06028	0.703016239	1.14E-07	4.22E-06	PALLD	4	168497066	168928457	+	10114	protein_coding	palladin, cytoskeletal associated protein [Source:HGNC Symbol;Acc:HGNC:17068]
ENSG00000170312	436.3281037	887.6070692	-1.024066832	1.16E-07	4.28E-06	CDK1	10	60778331	60794852	+	3931	protein_coding	cyclin dependent kinase 1 [Source:HGNC Symbol;Acc:HGNC:1722]
ENSG00000124151	4702.216859	2891.719975	0.701361318	1.22E-07	4.48E-06	NCOA3	20	47501902	47656877	+	8402	protein_coding	nuclear receptor coactivator 3 [Source:HGNC Symbol;Acc:HGNC:7670]
ENSG00000148773	624.5768951	1240.855246	-0.989663004	1.23E-07	4.49E-06	MKI67	10	128096659	128126385	-	12807	protein_coding	marker of proliferation Ki-67 [Source:HGNC Symbol;Acc:HGNC:7107]
ENSG00000269190	693.5622239	1211.088757	-0.803990567	1.25E-07	4.55E-06	FBXO17	19	38941401	38975910	-	4960	protein_coding	F-box protein 17 [Source:HGNC Symbol;Acc:HGNC:18754]
ENSG00000187742	789.4298088	413.7666558	0.932893328	1.24E-07	4.55E-06	SECISBP2	9	89318506	89359662	+	9813	protein_coding	SECIS binding protein 2 [Source:HGNC Symbol;Acc:HGNC:30972]
ENSG00000116288	1828.924444	3162.379075	-0.789717251	1.25E-07	4.55E-06	PARK7	1	7954291	7985505	+	2397	protein_coding	Parkinsonism associated deglycase [Source:HGNC Symbol;Acc:HGNC:16369]
ENSG00000143476	251.6334339	537.4676906	-1.095395131	1.26E-07	4.57E-06	DTL	1	212035553	212107400	+	4916	protein_coding	denticleless E3 ubiquitin protein ligase homolog [Source:HGNC Symbol;Acc:HGNC:30288]
ENSG00000111665	157.0917561	362.9657793	-1.208188172	1.31E-07	4.75E-06	CDCA3	12	6844793	6852066	-	5653	protein_coding	cell division cycle associated 3 [Source:HGNC Symbol;Acc:HGNC:14624]
ENSG00000137310	128.995998	317.5522252	-1.298034858	1.33E-07	4.80E-06	TCF19	6	31158542	31167159	+	3538	protein_coding	transcription factor 19 [Source:HGNC Symbol;Acc:HGNC:11629]
ENSG00000108479	847.4333838	1454.342971	-0.779550738	1.38E-07	4.96E-06	GALK1	17	75751594	75765711	-	2891	protein_coding	galactokinase 1 [Source:HGNC Symbol;Acc:HGNC:4118]
ENSG00000163661	179.8972716	49.20121161	1.873156786	1.40E-07	5.03E-06	PTX3	3	157436789	157443628	+	1940	protein_coding	pentraxin 3 [Source:HGNC Symbol;Acc:HGNC:9692]
ENSG00000115073	315.009882	624.4101615	-0.98857313	1.43E-07	5.14E-06	ACTR1B	2	97655963	97664107	-	2892	protein_coding	ARP1 actin related protein 1 homolog B [Source:HGNC Symbol;Acc:HGNC:168]
ENSG00000249115	253.065804	524.807529	-1.052837138	1.45E-07	5.18E-06	HAUS5	19	35612744	35625349	+	5075	protein_coding	HAUS augmin like complex subunit 5 [Source:HGNC Symbol;Acc:HGNC:29130]
ENSG00000100632	1022.100713	1711.288991	-0.743436523	1.45E-07	5.18E-06	ERH	14	69380123	69398627	-	1446	protein_coding	ERH, mRNA splicing and mitosis factor [Source:HGNC Symbol;Acc:HGNC:3447]
ENSG00000160957	483.1213608	876.5641176	-0.859284567	1.46E-07	5.20E-06	RECQL4	8	144511288	144517845	-	4236	protein_coding	RecQ like helicase 4 [Source:HGNC Symbol;Acc:HGNC:9949]
ENSG00000175832	830.7965859	1417.999565	-0.770701911	1.49E-07	5.27E-06	ETV4	17	43527844	43579620	-	3607	protein_coding	ETS variant 4 [Source:HGNC Symbol;Acc:HGNC:3493]
ENSG00000167964	110.2679737	295.8122212	-1.419084655	1.50E-07	5.31E-06	RAB26	16	2140803	2154165	+	2488	protein_coding	RAB26, member RAS oncogene family [Source:HGNC Symbol;Acc:HGNC:14259]
ENSG00000188229	4258.779761	6603.395183	-0.632716333	1.51E-07	5.33E-06	TUBB4B	9	137241213	137243707	+	2111	protein_coding	tubulin beta 4B class IVb [Source:HGNC Symbol;Acc:HGNC:20771]
ENSG00000139567	135.5444043	33.63358096	2.012009691	1.52E-07	5.33E-06	ACVRL1	12	51906908	51923361	+	5040	protein_coding	activin A receptor like type 1 [Source:HGNC Symbol;Acc:HGNC:175]
ENSG00000144554	125.3428569	315.2095297	-1.328564651	1.59E-07	5.57E-06	FANCD2	3	10026414	10101930	+	8378	protein_coding	FA complementation group D2 [Source:HGNC Symbol;Acc:HGNC:3585]
ENSG00000184164	1385.964553	2294.553989	-0.726854294	1.59E-07	5.57E-06	CRELD2	22	49918167	49927540	+	5165	protein_coding	cysteine rich with EGF like domains 2 [Source:HGNC Symbol;Acc:HGNC:28150]
ENSG00000188290	771.1499674	1399.73597	-0.860456266	1.60E-07	5.59E-06	HES4	1	998962	1000172	-	1118	protein_coding	hes family bHLH transcription factor 4 [Source:HGNC Symbol;Acc:HGNC:24149]
ENSG00000173581	483.0230923	897.5024467	-0.894246873	1.64E-07	5.71E-06	CCDC106	19	55641062	55653161	+	2709	protein_coding	coiled-coil domain containing 106 [Source:HGNC Symbol;Acc:HGNC:30181]
ENSG00000105655	402.8438344	771.3783605	-0.937972414	1.67E-07	5.79E-06	ISYNA1	19	18434388	18438301	-	3284	protein_coding	inositol-3-phosphate synthase 1 [Source:HGNC Symbol;Acc:HGNC:29821]
ENSG00000162073	191.7962202	438.5766832	-1.191519104	1.71E-07	5.92E-06	PAQR4	16	2969245	2973489	+	2972	protein_coding	progestin and adipoQ receptor family member 4 [Source:HGNC Symbol;Acc:HGNC:26386]
ENSG00000109674	111.7762815	287.5673014	-1.360320011	1.72E-07	5.94E-06	NEIL3	4	177309836	177362943	+	2959	protein_coding	nei like DNA glycosylase 3 [Source:HGNC Symbol;Acc:HGNC:24573]
ENSG00000077942	461.914978	921.3676324	-0.996091171	1.74E-07	6.00E-06	FBLN1	22	45502238	45601135	+	7285	protein_coding	fibulin 1 [Source:HGNC Symbol;Acc:HGNC:3600]
ENSG00000214814	100.6731775	17.68219739	2.50460669	1.78E-07	6.11E-06	FER1L6	8	123851987	124120061	+	6051	protein_coding	fer-1 like family member 6 [Source:HGNC Symbol;Acc:HGNC:28065]
ENSG00000101444	3435.812827	5373.155712	-0.645143056	1.82E-07	6.26E-06	AHCY	20	34280268	34311802	-	3894	protein_coding	adenosylhomocysteinase [Source:HGNC Symbol;Acc:HGNC:343]
ENSG00000140941	3424.694836	2192.650681	0.64328401	1.86E-07	6.36E-06	MAP1LC3B	16	87383995	87404779	+	5313	protein_coding	microtubule associated protein 1 light chain 3 beta [Source:HGNC Symbol;Acc:HGNC:13352]
ENSG00000109046	1443.051684	846.5302433	0.769180168	1.86E-07	6.36E-06	WSB1	17	27294076	27315926	+	8602	protein_coding	WD repeat and SOCS box containing 1 [Source:HGNC Symbol;Acc:HGNC:19221]
ENSG00000145779	631.5578462	314.294251	1.007495245	1.98E-07	6.74E-06	TNFAIP8	5	119268692	119399688	+	9591	protein_coding	TNF alpha induced protein 8 [Source:HGNC Symbol;Acc:HGNC:17260]
ENSG00000145386	269.5879444	549.13406	-1.024591339	2.09E-07	7.11E-06	CCNA2	4	121816444	121823933	-	2798	protein_coding	cyclin A2 [Source:HGNC Symbol;Acc:HGNC:1578]
ENSG00000100577	252.4441657	515.9253311	-1.030349871	2.11E-07	7.14E-06	GSTZ1	14	77320884	77331597	+	8477	protein_coding	glutathione S-transferase zeta 1 [Source:HGNC Symbol;Acc:HGNC:4643]
ENSG00000147100	3141.477764	1699.30304	0.88632712	2.12E-07	7.18E-06	SLC16A2	X	74421461	74533917	+	4324	protein_coding	solute carrier family 16 member 2 [Source:HGNC Symbol;Acc:HGNC:10923]
ENSG00000162878	296.8729708	585.4206635	-0.979991561	2.13E-07	7.18E-06	PKDCC	2	42048020	42058528	+	3925	protein_coding	protein kinase domain containing, cytoplasmic [Source:HGNC Symbol;Acc:HGNC:25123]
ENSG00000109072	289.490751	572.8574818	-0.983916123	2.19E-07	7.35E-06	VTN	17	28367276	28373091	-	2427	protein_coding	vitronectin [Source:HGNC Symbol;Acc:HGNC:12724]
ENSG00000144354	218.1714955	461.0010735	-1.077824807	2.23E-07	7.48E-06	CDCA7	2	173354820	173368997	+	3934	protein_coding	cell division cycle associated 7 [Source:HGNC Symbol;Acc:HGNC:14628]
ENSG00000128590	1188.19021	620.9799393	0.935948346	2.28E-07	7.62E-06	DNAJB9	7	108569568	108574850	+	2837	protein_coding	DnaJ heat shock protein family (Hsp40) member B9 [Source:HGNC Symbol;Acc:HGNC:6968]
ENSG00000117139	1354.412941	789.1663103	0.779315795	2.28E-07	7.62E-06	KDM5B	1	202724495	202809470	-	25882	protein_coding	lysine demethylase 5B [Source:HGNC Symbol;Acc:HGNC:18039]
ENSG00000106268	222.1961307	519.4908688	-1.224651506	2.29E-07	7.64E-06	NUDT1	7	2242222	2251146	+	2093	protein_coding	nudix hydrolase 1 [Source:HGNC Symbol;Acc:HGNC:8048]
ENSG00000100138	841.217752	1444.301663	-0.779096368	2.33E-07	7.75E-06	SNU13	22	41673930	41690504	-	2930	protein_coding	small nuclear ribonucleoprotein 13 [Source:HGNC Symbol;Acc:HGNC:7819]
ENSG00000093134	91.39626848	15.80453196	2.531617029	2.42E-07	8.03E-06	VNN3	6	132722787	132734765	-	3846	protein_coding	vanin 3 [Source:HGNC Symbol;Acc:HGNC:16431]
ENSG00000131462	955.1314231	1593.026072	-0.737498485	2.57E-07	8.50E-06	TUBG1	17	42609676	42615234	+	2411	protein_coding	tubulin gamma 1 [Source:HGNC Symbol;Acc:HGNC:12417]
ENSG00000115884	1743.431862	2855.554826	-0.711545617	2.58E-07	8.52E-06	SDC1	2	20200797	20225433	-	3595	protein_coding	syndecan 1 [Source:HGNC Symbol;Acc:HGNC:10658]
ENSG00000246705	1048.423132	1900.132006	-0.857832101	2.63E-07	8.64E-06	H2AFJ	12	14774383	14778002	+	3356	protein_coding	H2A histone family member J [Source:HGNC Symbol;Acc:HGNC:14456]
ENSG00000137331	5962.19834	3872.485312	0.62253132	2.66E-07	8.74E-06	IER3	6	30743199	30744554	-	1356	protein_coding	immediate early response 3 [Source:HGNC Symbol;Acc:HGNC:5392]
ENSG00000186594	1027.588243	570.8075683	0.84836783	2.76E-07	9.04E-06	MIR22HG	17	1711493	1717174	-	2986	lincRNA	MIR22 host gene [Source:HGNC Symbol;Acc:HGNC:28219]
ENSG00000135318	4848.009725	3109.148217	0.640943267	2.87E-07	9.37E-06	NT5E	6	85449584	85495791	+	4533	protein_coding	5'-nucleotidase ecto [Source:HGNC Symbol;Acc:HGNC:8021]
ENSG00000128917	149.1563922	352.9332438	-1.241885712	2.93E-07	9.56E-06	DLL4	15	40929333	40939073	+	4761	protein_coding	delta like canonical Notch ligand 4 [Source:HGNC Symbol;Acc:HGNC:2910]
ENSG00000170421	29568.27175	43640.07962	-0.561593691	3.01E-07	9.80E-06	KRT8	12	52897187	52949954	-	6881	protein_coding	keratin 8 [Source:HGNC Symbol;Acc:HGNC:6446]
ENSG00000091262	87.28080829	240.6686073	-1.464600018	3.24E-07	1.05E-05	ABCC6	16	16148928	16223522	-	7569	protein_coding	ATP binding cassette subfamily C member 6 [Source:HGNC Symbol;Acc:HGNC:57]
ENSG00000221829	370.2462346	705.1557837	-0.930528404	3.25E-07	1.05E-05	FANCG	9	35073835	35080016	-	3614	protein_coding	FA complementation group G [Source:HGNC Symbol;Acc:HGNC:3588]
ENSG00000065615	124.1226621	316.6614218	-1.349252902	3.44E-07	1.11E-05	CYB5R4	6	83859643	83967424	+	9635	protein_coding	cytochrome b5 reductase 4 [Source:HGNC Symbol;Acc:HGNC:20147]
ENSG00000101400	114.5501966	288.5227581	-1.329465827	3.47E-07	1.12E-05	SNTA1	20	33407955	33443892	-	2342	protein_coding	syntrophin alpha 1 [Source:HGNC Symbol;Acc:HGNC:11167]
ENSG00000143862	452.7065631	822.8312967	-0.861959741	3.60E-07	1.16E-05	ARL8A	1	202133404	202144743	-	1975	protein_coding	ADP ribosylation factor like GTPase 8A [Source:HGNC Symbol;Acc:HGNC:25192]
ENSG00000136158	1263.744774	741.3689615	0.76922838	3.62E-07	1.16E-05	SPRY2	13	80335976	80340951	-	3038	protein_coding	sprouty RTK signaling antagonist 2 [Source:HGNC Symbol;Acc:HGNC:11270]
ENSG00000071539	354.9435382	682.9752249	-0.942723674	3.70E-07	1.18E-05	TRIP13	5	892643	919357	+	3560	protein_coding	thyroid hormone receptor interactor 13 [Source:HGNC Symbol;Acc:HGNC:12307]
ENSG00000051341	52.25026237	168.9598859	-1.694705792	3.86E-07	1.23E-05	POLQ	3	121431427	121546641	-	9400	protein_coding	DNA polymerase theta [Source:HGNC Symbol;Acc:HGNC:9186]
ENSG00000277972	748.450164	1308.101178	-0.805303748	3.86E-07	1.23E-05	CISD3	17	38730235	38735044	+	2663	protein_coding	CDGSH iron sulfur domain 3 [Source:HGNC Symbol;Acc:HGNC:27578]
ENSG00000114978	1027.868161	1683.958011	-0.71187507	3.90E-07	1.24E-05	MOB1A	2	74152528	74178898	-	6440	protein_coding	MOB kinase activator 1A [Source:HGNC Symbol;Acc:HGNC:16015]
ENSG00000141753	61877.7087	90434.22309	-0.547449178	3.98E-07	1.26E-05	IGFBP4	17	40443461	40457731	+	2200	protein_coding	insulin like growth factor binding protein 4 [Source:HGNC Symbol;Acc:HGNC:5473]
ENSG00000120254	466.0304382	837.0851143	-0.844397838	4.01E-07	1.27E-05	MTHFD1L	6	150865549	151101887	+	5021	protein_coding	methylenetetrahydrofolate dehydrogenase (NADP+ dependent) 1 like [Source:HGNC Symbol;Acc:HGNC:21055]
ENSG00000171720	509.1713051	934.2725467	-0.877367362	4.12E-07	1.30E-05	HDAC3	5	141620876	141636870	-	4631	protein_coding	histone deacetylase 3 [Source:HGNC Symbol;Acc:HGNC:4854]
ENSG00000240476	363.6747467	160.2411635	1.183812267	4.12E-07	1.30E-05	LINC00973	3	98981058	98983096	+	962	lincRNA	long intergenic non-protein coding RNA 973 [Source:HGNC Symbol;Acc:HGNC:48868]
ENSG00000151694	1284.830558	756.895493	0.762906015	4.19E-07	1.32E-05	ADAM17	2	9488486	9556732	-	10750	protein_coding	ADAM metallopeptidase domain 17 [Source:HGNC Symbol;Acc:HGNC:195]
ENSG00000111445	258.3106341	520.9778511	-1.013002039	4.34E-07	1.36E-05	RFC5	12	118013588	118033130	+	3249	protein_coding	replication factor C subunit 5 [Source:HGNC Symbol;Acc:HGNC:9973]
ENSG00000221869	1682.536025	1000.060578	0.75034942	4.46E-07	1.40E-05	CEBPD	8	47736909	47739086	-	2178	protein_coding	CCAAT enhancer binding protein delta [Source:HGNC Symbol;Acc:HGNC:1835]
ENSG00000112308	3271.628466	2031.721447	0.687323775	4.54E-07	1.42E-05	C6orf62	6	24704861	24720836	-	4134	protein_coding	chromosome 6 open reading frame 62 [Source:HGNC Symbol;Acc:HGNC:20998]
ENSG00000166965	208.7888743	447.212286	-1.100039092	4.69E-07	1.46E-05	RCCD1	15	90954870	90963125	+	4969	protein_coding	RCC1 domain containing 1 [Source:HGNC Symbol;Acc:HGNC:30457]
ENSG00000162591	280.8511184	110.1011192	1.349318854	5.12E-07	1.59E-05	MEGF6	1	3489920	3611495	-	7039	protein_coding	multiple EGF like domains 6 [Source:HGNC Symbol;Acc:HGNC:3232]
ENSG00000164109	209.5921625	451.4815975	-1.107140989	5.17E-07	1.60E-05	MAD2L1	4	120055608	120067074	-	5748	protein_coding	mitotic arrest deficient 2 like 1 [Source:HGNC Symbol;Acc:HGNC:6763]
ENSG00000111266	1836.51959	1100.270004	0.738745372	5.23E-07	1.62E-05	DUSP16	12	12474210	12562383	-	5724	protein_coding	dual specificity phosphatase 16 [Source:HGNC Symbol;Acc:HGNC:17909]
ENSG00000090889	512.1566445	905.1853565	-0.820836805	5.28E-07	1.63E-05	KIF4A	X	70290090	70420832	+	4533	protein_coding	kinesin family member 4A [Source:HGNC Symbol;Acc:HGNC:13339]
ENSG00000160447	271.7633029	535.0437179	-0.976609099	5.32E-07	1.64E-05	PKN3	9	128702523	128720918	+	3375	protein_coding	protein kinase N3 [Source:HGNC Symbol;Acc:HGNC:17999]
ENSG00000072571	181.5492604	413.8968835	-1.1859379	5.37E-07	1.65E-05	HMMR	5	163460203	163491945	+	3936	protein_coding	hyaluronan mediated motility receptor [Source:HGNC Symbol;Acc:HGNC:5012]
ENSG00000160211	27636.83598	41763.68152	-0.595650202	5.39E-07	1.65E-05	G6PD	X	154531390	154547572	-	3995	protein_coding	glucose-6-phosphate dehydrogenase [Source:HGNC Symbol;Acc:HGNC:4057]
ENSG00000108773	961.2480355	1578.413898	-0.715378922	5.45E-07	1.67E-05	KAT2A	17	42113108	42121358	-	3769	protein_coding	lysine acetyltransferase 2A [Source:HGNC Symbol;Acc:HGNC:4201]
ENSG00000103485	641.0923428	1090.676181	-0.766542986	5.53E-07	1.69E-05	QPRT	16	29679008	29698699	+	3642	protein_coding	quinolinate phosphoribosyltransferase [Source:HGNC Symbol;Acc:HGNC:9755]
ENSG00000169564	1892.696219	2946.958726	-0.639075362	5.54E-07	1.69E-05	PCBP1	2	70087454	70089203	+	1750	protein_coding	poly(rC) binding protein 1 [Source:HGNC Symbol;Acc:HGNC:8647]
ENSG00000188677	316.8211899	602.9236827	-0.92917343	5.77E-07	1.75E-05	PARVB	22	43999211	44172949	+	7403	protein_coding	parvin beta [Source:HGNC Symbol;Acc:HGNC:14653]
ENSG00000073060	2746.229075	4347.943374	-0.662863324	5.83E-07	1.77E-05	SCARB1	12	124776856	124882668	-	7741	protein_coding	scavenger receptor class B member 1 [Source:HGNC Symbol;Acc:HGNC:1664]
ENSG00000154734	139.6896389	30.67023122	2.191973394	5.93E-07	1.79E-05	ADAMTS1	21	26835747	26845409	-	7063	protein_coding	ADAM metallopeptidase with thrombospondin type 1 motif 1 [Source:HGNC Symbol;Acc:HGNC:217]
ENSG00000128951	410.9154357	789.3681215	-0.941475496	5.94E-07	1.79E-05	DUT	15	48331011	48343373	+	3674	protein_coding	deoxyuridine triphosphatase [Source:HGNC Symbol;Acc:HGNC:3078]
ENSG00000196428	716.8605839	392.6316033	0.868543433	6.05E-07	1.82E-05	TSC22D2	3	150408335	150466431	+	11676	protein_coding	TSC22 domain family member 2 [Source:HGNC Symbol;Acc:HGNC:29095]
ENSG00000105197	1927.210839	2979.799405	-0.628747783	6.16E-07	1.85E-05	TIMM50	19	39480412	39493785	+	6911	protein_coding	translocase of inner mitochondrial membrane 50 [Source:HGNC Symbol;Acc:HGNC:23656]
ENSG00000143126	124.1226621	378.4784504	-1.60826938	6.28E-07	1.88E-05	CELSR2	1	109250019	109275750	+	12349	protein_coding	cadherin EGF LAG seven-pass G-type receptor 2 [Source:HGNC Symbol;Acc:HGNC:3231]
ENSG00000106803	318.4508479	746.671322	-1.229921081	6.27E-07	1.88E-05	SEC61B	9	99222064	99230615	+	1190	protein_coding	Sec61 translocon beta subunit [Source:HGNC Symbol;Acc:HGNC:16993]
ENSG00000143819	1594.283664	2521.282791	-0.661161314	6.33E-07	1.89E-05	EPHX1	1	225810092	225845563	+	2508	protein_coding	epoxide hydrolase 1 [Source:HGNC Symbol;Acc:HGNC:3401]
ENSG00000137261	412.021724	185.4506465	1.151405801	6.33E-07	1.89E-05	KIAA0319	6	24544104	24646155	-	7172	protein_coding	KIAA0319 [Source:HGNC Symbol;Acc:HGNC:21580]
ENSG00000173210	623.0767818	331.3811906	0.910829804	6.91E-07	2.05E-05	ABLIM3	5	149141483	149260542	+	7225	protein_coding	actin binding LIM protein family member 3 [Source:HGNC Symbol;Acc:HGNC:29132]
ENSG00000092621	1247.942541	1978.326192	-0.664817798	6.92E-07	2.05E-05	PHGDH	1	119648411	119744226	+	9217	protein_coding	phosphoglycerate dehydrogenase [Source:HGNC Symbol;Acc:HGNC:8923]
ENSG00000132646	1897.394598	3144.664551	-0.728784141	6.98E-07	2.06E-05	PCNA	20	5114953	5126626	-	1471	protein_coding	proliferating cell nuclear antigen [Source:HGNC Symbol;Acc:HGNC:8729]
ENSG00000146457	1814.663296	1036.093656	0.808254763	6.97E-07	2.06E-05	WTAP	6	159725585	159756319	+	6419	protein_coding	WT1 associated protein [Source:HGNC Symbol;Acc:HGNC:16846]
ENSG00000161800	555.1754104	976.1256509	-0.812984637	7.15E-07	2.11E-05	RACGAP1	12	49976923	50033136	-	4487	protein_coding	Rac GTPase activating protein 1 [Source:HGNC Symbol;Acc:HGNC:9804]
ENSG00000084207	6188.153324	9288.23764	-0.585949085	7.45E-07	2.19E-05	GSTP1	11	67583595	67586656	+	1911	protein_coding	glutathione S-transferase pi 1 [Source:HGNC Symbol;Acc:HGNC:4638]
ENSG00000129354	1308.242073	2189.504469	-0.743064939	7.53E-07	2.21E-05	AP1M2	19	10572671	10587315	-	2214	protein_coding	adaptor related protein complex 1 subunit mu 2 [Source:HGNC Symbol;Acc:HGNC:558]
ENSG00000076382	380.6748443	694.8198514	-0.867845126	7.82E-07	2.29E-05	SPAG5	17	28577565	28599279	-	5472	protein_coding	sperm associated antigen 5 [Source:HGNC Symbol;Acc:HGNC:13452]
ENSG00000176903	2104.758546	1334.08694	0.657830802	8.18E-07	2.39E-05	PNMA1	14	73711783	73714372	-	2590	protein_coding	PNMA family member 1 [Source:HGNC Symbol;Acc:HGNC:9158]
ENSG00000128973	223.2041504	477.5250819	-1.097642405	8.25E-07	2.41E-05	CLN6	15	68206992	68257211	-	7345	protein_coding	CLN6, transmembrane ER protein [Source:HGNC Symbol;Acc:HGNC:2077]
ENSG00000125148	9487.549214	5896.599599	0.68622357	8.34E-07	2.43E-05	MT2A	16	56608199	56609497	+	1299	protein_coding	metallothionein 2A [Source:HGNC Symbol;Acc:HGNC:7406]
ENSG00000181019	21572.82102	32071.61576	-0.572069114	8.54E-07	2.48E-05	NQO1	16	69706996	69726951	-	3254	protein_coding	NAD(P)H quinone dehydrogenase 1 [Source:HGNC Symbol;Acc:HGNC:2874]
ENSG00000154518	1816.965196	2879.900305	-0.664380574	8.71E-07	2.53E-05	ATP5MC3	2	175176258	175184607	-	6780	protein_coding	ATP synthase membrane subunit c locus 3 [Source:HGNC Symbol;Acc:HGNC:843]
ENSG00000169689	692.054667	1254.392833	-0.858537084	8.79E-07	2.54E-05	CENPX	17	82018702	82024107	-	1531	protein_coding	centromere protein X [Source:HGNC Symbol;Acc:HGNC:11422]
ENSG00000085840	121.0680777	307.5275411	-1.339770276	8.85E-07	2.55E-05	ORC1	1	52372829	52404459	-	3157	protein_coding	origin recognition complex subunit 1 [Source:HGNC Symbol;Acc:HGNC:8487]
ENSG00000100342	696.1090767	1165.585154	-0.743964243	8.87E-07	2.56E-05	APOL1	22	36253010	36267530	+	3519	protein_coding	apolipoprotein L1 [Source:HGNC Symbol;Acc:HGNC:618]
ENSG00000128595	6075.269252	4012.635087	0.598432028	8.92E-07	2.56E-05	CALU	7	128739292	128771807	+	4537	protein_coding	calumenin [Source:HGNC Symbol;Acc:HGNC:1458]
ENSG00000132510	1214.055501	635.2120451	0.934264373	8.96E-07	2.57E-05	KDM6B	17	7839904	7854796	+	7258	protein_coding	lysine demethylase 6B [Source:HGNC Symbol;Acc:HGNC:29012]
ENSG00000205309	27.60291369	128.2483467	-2.19986903	9.20E-07	2.64E-05	NT5M	17	17303335	17347663	+	1961	protein_coding	5',3'-nucleotidase, mitochondrial [Source:HGNC Symbol;Acc:HGNC:15769]
ENSG00000143416	563.3914436	965.0074312	-0.776123573	9.38E-07	2.68E-05	SELENBP1	1	151364302	151372733	-	3504	protein_coding	selenium binding protein 1 [Source:HGNC Symbol;Acc:HGNC:10719]
ENSG00000143228	60.44321389	180.4784825	-1.57696186	9.42E-07	2.69E-05	NUF2	1	163266576	163355764	+	3362	protein_coding	NUF2, NDC80 kinetochore complex component [Source:HGNC Symbol;Acc:HGNC:14621]
ENSG00000153714	976.2998371	554.3745308	0.817209795	9.46E-07	2.69E-05	LURAP1L	9	12775021	12822131	+	2132	protein_coding	leucine rich adaptor protein 1 like [Source:HGNC Symbol;Acc:HGNC:31452]
ENSG00000163931	15623.37777	23460.64495	-0.586527848	1.02E-06	2.89E-05	TKT	3	53224707	53256052	-	9507	protein_coding	transketolase [Source:HGNC Symbol;Acc:HGNC:11834]
ENSG00000143514	867.7828715	498.8305401	0.798945919	1.04E-06	2.95E-05	TP53BP2	1	223779899	223845972	-	5991	protein_coding	tumor protein p53 binding protein 2 [Source:HGNC Symbol;Acc:HGNC:12000]
ENSG00000090615	2707.546139	1693.855231	0.676461835	1.05E-06	2.96E-05	GOLGA3	12	132768909	132828858	-	10549	protein_coding	golgin A3 [Source:HGNC Symbol;Acc:HGNC:4426]
ENSG00000064961	430.2271294	799.3360037	-0.893977346	1.05E-06	2.96E-05	HMG20B	19	3572777	3579088	+	3857	protein_coding	high mobility group 20B [Source:HGNC Symbol;Acc:HGNC:5002]
ENSG00000187634	34.94716457	128.9913773	-1.882464145	1.08E-06	3.05E-05	SAMD11	1	923928	944581	+	4166	protein_coding	sterile alpha motif domain containing 11 [Source:HGNC Symbol;Acc:HGNC:28706]
ENSG00000137460	110.3893239	26.1150679	2.079918167	1.10E-06	3.09E-05	FHDC1	4	152936352	152979696	+	6593	protein_coding	FH2 domain containing 1 [Source:HGNC Symbol;Acc:HGNC:29363]
ENSG00000169398	2052.644521	1312.029678	0.645696793	1.12E-06	3.13E-05	PTK2	8	140657900	141002216	-	13742	protein_coding	protein tyrosine kinase 2 [Source:HGNC Symbol;Acc:HGNC:9611]
ENSG00000196419	3647.042091	5470.685359	-0.584942594	1.13E-06	3.16E-05	XRCC6	22	41621119	41664048	+	3288	protein_coding	X-ray repair cross complementing 6 [Source:HGNC Symbol;Acc:HGNC:4055]
ENSG00000177606	5114.179785	3437.397495	0.573157601	1.18E-06	3.29E-05	JUN	1	58780788	58784327	-	3540	protein_coding	Jun proto-oncogene, AP-1 transcription factor subunit [Source:HGNC Symbol;Acc:HGNC:6204]
ENSG00000050344	1167.248108	682.0922729	0.77524945	1.18E-06	3.30E-05	NFE2L3	7	26152240	26187125	+	4249	protein_coding	nuclear factor, erythroid 2 like 3 [Source:HGNC Symbol;Acc:HGNC:7783]
ENSG00000197971	1734.254723	1081.689152	0.680829933	1.20E-06	3.34E-05	MBP	18	76978827	77133683	-	18615	protein_coding	myelin basic protein [Source:HGNC Symbol;Acc:HGNC:6925]
ENSG00000231574	208.5610611	74.61434811	1.485155433	1.20E-06	3.34E-05	LINC02015	3	177816865	177899224	+	3005	lincRNA	long intergenic non-protein coding RNA 2015 [Source:HGNC Symbol;Acc:HGNC:52850]
ENSG00000171246	9.617877941	70.75326483	-2.88761205	1.22E-06	3.37E-05	NPTX1	17	80467148	80477843	-	6703	protein_coding	neuronal pentraxin 1 [Source:HGNC Symbol;Acc:HGNC:7952]
ENSG00000166451	253.8765357	501.3856617	-0.980132592	1.22E-06	3.37E-05	CENPN	16	81006498	81033114	+	3568	protein_coding	centromere protein N [Source:HGNC Symbol;Acc:HGNC:30873]
ENSG00000130193	602.5225625	1023.777069	-0.765358929	1.27E-06	3.49E-05	THEM6	8	142727203	142736927	+	3055	protein_coding	thioesterase superfamily member 6 [Source:HGNC Symbol;Acc:HGNC:29656]
ENSG00000211448	644.5787211	352.802095	0.869450424	1.27E-06	3.50E-05	DIO2	14	80197527	80387757	-	7494	protein_coding	iodothyronine deiodinase 2 [Source:HGNC Symbol;Acc:HGNC:2884]
ENSG00000113441	558.6245707	968.5512572	-0.794811855	1.29E-06	3.55E-05	LNPEP	5	96935394	97037515	+	15266	protein_coding	leucyl and cystinyl aminopeptidase [Source:HGNC Symbol;Acc:HGNC:6656]
ENSG00000186501	300.0332673	571.7394709	-0.929747975	1.31E-06	3.58E-05	TMEM222	1	27322145	27336400	+	4476	protein_coding	transmembrane protein 222 [Source:HGNC Symbol;Acc:HGNC:25363]
ENSG00000105499	670.3100273	364.2149391	0.879249502	1.41E-06	3.86E-05	PLA2G4C	19	48047843	48110817	-	6613	protein_coding	phospholipase A2 group IVC [Source:HGNC Symbol;Acc:HGNC:9037]
ENSG00000189266	1031.423785	548.1776821	0.912062569	1.41E-06	3.86E-05	PNRC2	1	23956839	23963462	+	2779	protein_coding	proline rich nuclear receptor coactivator 2 [Source:HGNC Symbol;Acc:HGNC:23158]
ENSG00000104823	4304.627551	6473.210087	-0.588620253	1.43E-06	3.90E-05	ECH1	19	38815422	38832005	-	2467	protein_coding	enoyl-CoA hydratase 1 [Source:HGNC Symbol;Acc:HGNC:3149]
ENSG00000123416	5430.627979	8096.509216	-0.576151336	1.43E-06	3.90E-05	TUBA1B	12	49127782	49131397	-	3574	protein_coding	tubulin alpha 1b [Source:HGNC Symbol;Acc:HGNC:18809]
ENSG00000175040	198.6252959	71.98580075	1.462988141	1.43E-06	3.90E-05	CHST2	3	143119331	143124014	+	4582	protein_coding	carbohydrate sulfotransferase 2 [Source:HGNC Symbol;Acc:HGNC:1970]
ENSG00000084234	11080.63945	7557.102452	0.552162437	1.45E-06	3.93E-05	APLP2	11	130068147	130144811	+	7463	protein_coding	amyloid beta precursor like protein 2 [Source:HGNC Symbol;Acc:HGNC:598]
ENSG00000120802	1068.218724	1747.363169	-0.709200713	1.51E-06	4.10E-05	TMPO	12	98515512	98550379	+	8593	protein_coding	thymopoietin [Source:HGNC Symbol;Acc:HGNC:11875]
ENSG00000165283	2704.158029	4057.356403	-0.585305443	1.54E-06	4.15E-05	STOML2	9	35099776	35103195	-	1806	protein_coding	stomatin like 2 [Source:HGNC Symbol;Acc:HGNC:14559]
ENSG00000100462	1144.078541	1810.347159	-0.662134285	1.57E-06	4.23E-05	PRMT5	14	22920511	22929585	-	3467	protein_coding	protein arginine methyltransferase 5 [Source:HGNC Symbol;Acc:HGNC:10894]
ENSG00000145780	517.8034941	270.5547088	0.936172579	1.60E-06	4.30E-05	FEM1C	5	115520908	115544894	-	5816	protein_coding	fem-1 homolog C [Source:HGNC Symbol;Acc:HGNC:16933]
ENSG00000082641	7356.722833	4718.94349	0.640577647	1.65E-06	4.43E-05	NFE2L1	17	48048329	48061487	+	5825	protein_coding	nuclear factor, erythroid 2 like 1 [Source:HGNC Symbol;Acc:HGNC:7781]
ENSG00000111843	1207.765433	1935.702818	-0.680224547	1.68E-06	4.50E-05	TMEM14C	6	10722915	10731129	+	1321	protein_coding	transmembrane protein 14C [Source:HGNC Symbol;Acc:HGNC:20952]
ENSG00000165376	762.1753077	1291.4183	-0.760082047	1.71E-06	4.57E-05	CLDN2	X	106900164	106930861	+	3410	protein_coding	claudin 2 [Source:HGNC Symbol;Acc:HGNC:2041]
ENSG00000100526	118.2338629	283.0934153	-1.260942276	1.74E-06	4.64E-05	CDKN3	14	54396849	54420218	+	1836	protein_coding	cyclin dependent kinase inhibitor 3 [Source:HGNC Symbol;Acc:HGNC:1791]
ENSG00000196230	10144.2532	15145.04967	-0.578198841	1.74E-06	4.64E-05	TUBB	6	30720201	30725426	+	3359	protein_coding	tubulin beta class I [Source:HGNC Symbol;Acc:HGNC:20778]
ENSG00000198355	2291.591356	1471.992841	0.638448475	1.76E-06	4.69E-05	PIM3	22	49960513	49964080	+	2461	protein_coding	Pim-3 proto-oncogene, serine/threonine kinase [Source:HGNC Symbol;Acc:HGNC:19310]
ENSG00000128050	1415.379525	2233.147952	-0.657719753	1.82E-06	4.84E-05	PAICS	4	56435741	56464579	+	7517	protein_coding	phosphoribosylaminoimidazole carboxylase and phosphoribosylaminoimidazolesuccinocarboxamide synthase [Source:HGNC Symbol;Acc:HGNC:8587]
ENSG00000183018	805.8239063	450.0952798	0.839690586	1.84E-06	4.89E-05	SPNS2	17	4498838	4539035	+	4111	protein_coding	sphingolipid transporter 2 [Source:HGNC Symbol;Acc:HGNC:26992]
ENSG00000143702	961.3619421	568.7105467	0.757206618	1.85E-06	4.89E-05	CEP170	1	243124428	243255348	-	10939	protein_coding	centrosomal protein 170 [Source:HGNC Symbol;Acc:HGNC:28920]
ENSG00000256269	744.9786729	1239.250975	-0.733627122	1.86E-06	4.92E-05	HMBS	11	119084866	119093549	+	4927	protein_coding	hydroxymethylbilane synthase [Source:HGNC Symbol;Acc:HGNC:4982]
ENSG00000169139	413.1362067	762.8124988	-0.884710247	1.88E-06	4.94E-05	UBE2V2	8	48008400	48064708	+	6606	protein_coding	ubiquitin conjugating enzyme E2 V2 [Source:HGNC Symbol;Acc:HGNC:12495]
ENSG00000111057	14692.3495	21152.73773	-0.525762736	1.88E-06	4.94E-05	KRT18	12	52948871	52952901	+	3218	protein_coding	keratin 18 [Source:HGNC Symbol;Acc:HGNC:6430]
ENSG00000085063	5070.6987	3298.980858	0.620247348	1.88E-06	4.94E-05	CD59	11	33703010	33736491	-	10358	protein_coding	CD59 molecule (CD59 blood group) [Source:HGNC Symbol;Acc:HGNC:1689]
ENSG00000115310	14544.17955	10079.52312	0.529019726	1.89E-06	4.96E-05	RTN4	2	54972187	55112621	-	6644	protein_coding	reticulon 4 [Source:HGNC Symbol;Acc:HGNC:14085]
ENSG00000182628	337.2845842	639.478593	-0.922510728	1.90E-06	4.96E-05	SKA2	17	59109951	59155269	-	3148	protein_coding	spindle and kinetochore associated complex subunit 2 [Source:HGNC Symbol;Acc:HGNC:28006]
ENSG00000139278	670.8855022	372.7535621	0.84831706	1.90E-06	4.96E-05	GLIPR1	12	75480680	75503853	+	6273	protein_coding	GLI pathogenesis related 1 [Source:HGNC Symbol;Acc:HGNC:17001]
ENSG00000102804	2193.699537	1383.018002	0.665599271	1.94E-06	5.07E-05	TSC22D1	13	44432143	44577147	-	8586	protein_coding	TSC22 domain family member 1 [Source:HGNC Symbol;Acc:HGNC:16826]
ENSG00000275993	701.8393076	1180.467477	-0.751226054	1.95E-06	5.07E-05	SIK1B	21	6111134	6123739	+	4806	protein_coding	salt inducible kinase 1B (putative) [Source:HGNC Symbol;Acc:HGNC:52389]
ENSG00000100075	2239.985062	3374.963497	-0.591575479	2.01E-06	5.21E-05	SLC25A1	22	19175575	19178830	-	2096	protein_coding	solute carrier family 25 member 1 [Source:HGNC Symbol;Acc:HGNC:10979]
ENSG00000184588	4376.484313	2904.016253	0.591784539	2.01E-06	5.21E-05	PDE4B	1	65792514	66374579	+	8644	protein_coding	phosphodiesterase 4B [Source:HGNC Symbol;Acc:HGNC:8781]
ENSG00000125835	2485.684285	3953.136278	-0.669423984	2.02E-06	5.21E-05	SNRPB	20	2461634	2470853	-	1278	protein_coding	small nuclear ribonucleoprotein polypeptides B and B1 [Source:HGNC Symbol;Acc:HGNC:11153]
ENSG00000168393	607.866412	1109.466696	-0.869155847	2.04E-06	5.26E-05	DTYMK	2	241675742	241686991	-	2451	protein_coding	deoxythymidylate kinase [Source:HGNC Symbol;Acc:HGNC:3061]
ENSG00000157557	3057.365447	2000.426395	0.61202943	2.11E-06	5.43E-05	ETS2	21	38805307	38824955	+	4595	protein_coding	ETS proto-oncogene 2, transcription factor [Source:HGNC Symbol;Acc:HGNC:3489]
ENSG00000137575	6372.865134	3863.43319	0.72209363	2.16E-06	5.55E-05	SDCBP	8	58552924	58582860	+	4778	protein_coding	syndecan binding protein [Source:HGNC Symbol;Acc:HGNC:10662]
ENSG00000088247	1699.640333	2761.186656	-0.699997861	2.21E-06	5.68E-05	KHSRP	19	6413348	6424794	-	4563	protein_coding	KH-type splicing regulatory protein [Source:HGNC Symbol;Acc:HGNC:6316]
ENSG00000135919	5994.158664	4044.298628	0.567554876	2.23E-06	5.72E-05	SERPINE2	2	223975112	224039319	-	8891	protein_coding	serpin family E member 2 [Source:HGNC Symbol;Acc:HGNC:8951]
ENSG00000109062	820.6709763	1342.358177	-0.709580332	2.24E-06	5.72E-05	SLC9A3R1	17	74748652	74769353	+	2315	protein_coding	SLC9A3 regulator 1 [Source:HGNC Symbol;Acc:HGNC:11075]
ENSG00000165757	734.8307325	414.0612802	0.826980532	2.34E-06	5.96E-05	JCAD	10	30012800	30115494	-	9515	protein_coding	junctional cadherin 5 associated [Source:HGNC Symbol;Acc:HGNC:29283]
ENSG00000089199	1446.917	845.1411621	0.77579198	2.36E-06	6.00E-05	CHGB	20	5911430	5925361	+	4535	protein_coding	chromogranin B [Source:HGNC Symbol;Acc:HGNC:1930]
ENSG00000054654	114.7095157	286.841816	-1.323185768	2.46E-06	6.24E-05	SYNE2	14	63852983	64226433	+	31374	protein_coding	spectrin repeat containing nuclear envelope protein 2 [Source:HGNC Symbol;Acc:HGNC:17084]
ENSG00000047457	3128.065317	2038.277573	0.617876128	2.46E-06	6.24E-05	CP	3	149162410	149222055	-	7296	protein_coding	ceruloplasmin [Source:HGNC Symbol;Acc:HGNC:2295]
ENSG00000166750	1378.370909	838.9558496	0.716019092	2.48E-06	6.27E-05	SLFN5	17	35243036	35273655	+	10709	protein_coding	schlafen family member 5 [Source:HGNC Symbol;Acc:HGNC:28286]
ENSG00000115350	465.1437687	835.4512804	-0.844409168	2.49E-06	6.29E-05	POLE4	2	74958492	74970128	+	2151	protein_coding	DNA polymerase epsilon 4, accessory subunit [Source:HGNC Symbol;Acc:HGNC:18755]
ENSG00000197343	1423.80029	892.5155012	0.673652658	2.53E-06	6.40E-05	ZNF655	7	99558406	99576453	+	8401	protein_coding	zinc finger protein 655 [Source:HGNC Symbol;Acc:HGNC:30899]
ENSG00000116514	1953.593557	1263.652774	0.62849619	2.58E-06	6.49E-05	RNF19B	1	32936445	32964685	-	2610	protein_coding	ring finger protein 19B [Source:HGNC Symbol;Acc:HGNC:26886]
ENSG00000078124	342.5822704	622.4013472	-0.860688206	2.60E-06	6.53E-05	ACER3	11	76860867	77026797	+	8442	protein_coding	alkaline ceramidase 3 [Source:HGNC Symbol;Acc:HGNC:16066]
ENSG00000237190	336.5646774	612.0995838	-0.863513488	2.63E-06	6.60E-05	CDKN2AIPNL	5	134402087	134411898	-	1757	protein_coding	CDKN2A interacting protein N-terminal like [Source:HGNC Symbol;Acc:HGNC:30545]
ENSG00000165092	36608.76081	57833.21782	-0.65969832	2.73E-06	6.85E-05	ALDH1A1	9	72900662	73080442	-	2849	protein_coding	aldehyde dehydrogenase 1 family member A1 [Source:HGNC Symbol;Acc:HGNC:402]
ENSG00000112655	27.89102658	112.5749636	-2.011135065	2.74E-06	6.86E-05	PTK7	6	43076268	43161719	+	9024	protein_coding	protein tyrosine kinase 7 (inactive) [Source:HGNC Symbol;Acc:HGNC:9618]
ENSG00000271503	18964.79342	27129.24522	-0.516543936	2.77E-06	6.92E-05	CCL5	17	35871491	35880793	-	1512	protein_coding	C-C motif chemokine ligand 5 [Source:HGNC Symbol;Acc:HGNC:10632]
ENSG00000178607	1085.673698	628.1008391	0.78936016	2.78E-06	6.94E-05	ERN1	17	64039142	64130819	-	10864	protein_coding	endoplasmic reticulum to nucleus signaling 1 [Source:HGNC Symbol;Acc:HGNC:3449]
ENSG00000186871	75.56350958	200.2096722	-1.405358349	2.89E-06	7.20E-05	ERCC6L	X	72204657	72239047	-	4364	protein_coding	ERCC excision repair 6 like, spindle assembly checkpoint helicase [Source:HGNC Symbol;Acc:HGNC:20794]
ENSG00000065809	1798.100934	2765.807875	-0.621164748	2.94E-06	7.30E-05	FAM107B	10	14518557	14774897	-	7019	protein_coding	family with sequence similarity 107 member B [Source:HGNC Symbol;Acc:HGNC:23726]
ENSG00000180210	77.23858003	204.5856573	-1.408871623	2.94E-06	7.30E-05	F2	11	46719180	46739506	+	2550	protein_coding	coagulation factor II, thrombin [Source:HGNC Symbol;Acc:HGNC:3535]
ENSG00000160446	495.8615664	853.5181519	-0.782463547	3.04E-06	7.51E-05	ZDHHC12	9	128720869	128724127	-	2597	protein_coding	zinc finger DHHC-type containing 12 [Source:HGNC Symbol;Acc:HGNC:19159]
ENSG00000072609	1382.130513	850.5723472	0.699959385	3.09E-06	7.64E-05	CHFR	12	132822187	132956304	-	17127	protein_coding	checkpoint with forkhead and ring finger domains [Source:HGNC Symbol;Acc:HGNC:20455]
ENSG00000179750	148.3076916	324.1730047	-1.129895828	3.13E-06	7.71E-05	APOBEC3B	22	38982347	38992804	+	1896	protein_coding	apolipoprotein B mRNA editing enzyme catalytic subunit 3B [Source:HGNC Symbol;Acc:HGNC:17352]
ENSG00000239306	607.7443109	1027.230846	-0.757300059	3.13E-06	7.71E-05	RBM14	11	66616582	66627347	+	3937	protein_coding	RNA binding motif protein 14 [Source:HGNC Symbol;Acc:HGNC:14219]
ENSG00000133597	302.4059138	570.2700336	-0.917056889	3.16E-06	7.77E-05	ADCK2	7	140673153	140696261	+	2913	protein_coding	aarF domain containing kinase 2 [Source:HGNC Symbol;Acc:HGNC:19039]
ENSG00000105486	371.5646981	663.2929858	-0.835601534	3.19E-06	7.81E-05	LIG1	19	48115445	48170603	-	6576	protein_coding	DNA ligase 1 [Source:HGNC Symbol;Acc:HGNC:6598]
ENSG00000206538	394.0597699	186.4629051	1.07798493	3.18E-06	7.81E-05	VGLL3	3	86876388	86991119	-	12714	protein_coding	vestigial like family member 3 [Source:HGNC Symbol;Acc:HGNC:24327]
ENSG00000172794	61.53461494	180.871008	-1.555962834	3.20E-06	7.82E-05	RAB37	17	74670578	74747335	+	5074	protein_coding	RAB37, member RAS oncogene family [Source:HGNC Symbol;Acc:HGNC:30268]
ENSG00000137106	1407.892344	2287.24606	-0.700346787	3.20E-06	7.82E-05	GRHPR	9	37422666	37436990	+	7226	protein_coding	glyoxylate and hydroxypyruvate reductase [Source:HGNC Symbol;Acc:HGNC:4570]
ENSG00000101236	837.9055799	469.7040931	0.835113853	3.21E-06	7.82E-05	RNF24	20	3927309	4015582	-	7668	protein_coding	ring finger protein 24 [Source:HGNC Symbol;Acc:HGNC:13779]
ENSG00000077312	722.089776	1178.140484	-0.705766534	3.22E-06	7.83E-05	SNRPA	19	40750637	40765389	+	2361	protein_coding	small nuclear ribonucleoprotein polypeptide A [Source:HGNC Symbol;Acc:HGNC:11151]
ENSG00000092871	1233.390276	749.4591783	0.718598341	3.25E-06	7.89E-05	RFFL	17	35005990	35089319	-	8512	protein_coding	ring finger and FYVE like domain containing E3 ubiquitin protein ligase [Source:HGNC Symbol;Acc:HGNC:24821]
ENSG00000117318	3148.89126	4810.230583	-0.611157945	3.28E-06	7.96E-05	ID3	1	23557918	23559794	-	1797	protein_coding	inhibitor of DNA binding 3, HLH protein [Source:HGNC Symbol;Acc:HGNC:5362]
ENSG00000076003	629.1472309	1062.527824	-0.754892331	3.37E-06	8.14E-05	MCM6	2	135839626	135876426	-	4118	protein_coding	minichromosome maintenance complex component 6 [Source:HGNC Symbol;Acc:HGNC:6949]
ENSG00000101417	114.1712588	267.4445075	-1.225131538	3.39E-06	8.19E-05	PXMP4	20	33702754	33720319	-	5723	protein_coding	peroxisomal membrane protein 4 [Source:HGNC Symbol;Acc:HGNC:15920]
ENSG00000077152	380.6674007	714.2721194	-0.907938054	3.49E-06	8.42E-05	UBE2T	1	202331657	202341980	-	1652	protein_coding	ubiquitin conjugating enzyme E2 T [Source:HGNC Symbol;Acc:HGNC:25009]
ENSG00000197249	316.9045712	593.8466039	-0.907160322	3.61E-06	8.69E-05	SERPINA1	14	94376747	94390693	-	4902	protein_coding	serpin family A member 1 [Source:HGNC Symbol;Acc:HGNC:8941]
ENSG00000175505	1323.210494	813.5427131	0.701395351	3.63E-06	8.72E-05	CLCF1	11	67364168	67374177	-	1975	protein_coding	cardiotrophin like cytokine factor 1 [Source:HGNC Symbol;Acc:HGNC:17412]
ENSG00000092931	233.32976	450.9597655	-0.949973486	3.77E-06	9.03E-05	MFSD11	17	76735865	76781449	+	6587	protein_coding	major facilitator superfamily domain containing 11 [Source:HGNC Symbol;Acc:HGNC:25458]
ENSG00000156011	1124.554673	682.6080959	0.720086998	3.80E-06	9.08E-05	PSD3	8	18527301	19084730	-	15213	protein_coding	pleckstrin and Sec7 domain containing 3 [Source:HGNC Symbol;Acc:HGNC:19093]
ENSG00000140678	362.2044078	174.5439316	1.053685064	3.83E-06	9.16E-05	ITGAX	16	31355134	31382997	+	7074	protein_coding	integrin subunit alpha X [Source:HGNC Symbol;Acc:HGNC:6152]
ENSG00000167325	829.6746595	1354.095209	-0.705811061	3.95E-06	9.41E-05	RRM1	11	4094707	4138876	+	4177	protein_coding	ribonucleotide reductase catalytic subunit M1 [Source:HGNC Symbol;Acc:HGNC:10451]
ENSG00000169105	219.0507214	432.2496069	-0.979910694	3.97E-06	9.46E-05	CHST14	15	40470998	40474571	+	3574	protein_coding	carbohydrate sulfotransferase 14 [Source:HGNC Symbol;Acc:HGNC:24464]
ENSG00000127561	521.4871604	276.1877051	0.915916297	4.04E-06	9.60E-05	SYNGR3	16	1989660	1994275	+	3420	protein_coding	synaptogyrin 3 [Source:HGNC Symbol;Acc:HGNC:11501]
ENSG00000175575	284.3977964	529.2149195	-0.896320855	4.09E-06	9.70E-05	PAAF1	11	73876699	73931124	+	7937	protein_coding	proteasomal ATPase associated factor 1 [Source:HGNC Symbol;Acc:HGNC:25687]
ENSG00000125845	335.9355955	158.1353694	1.086121088	4.11E-06	9.74E-05	BMP2	20	6767664	6780280	+	3601	protein_coding	bone morphogenetic protein 2 [Source:HGNC Symbol;Acc:HGNC:1069]
ENSG00000105186	1061.663625	650.2638528	0.707091326	4.16E-06	9.82E-05	ANKRD27	19	32597007	32676597	-	7855	protein_coding	ankyrin repeat domain 27 [Source:HGNC Symbol;Acc:HGNC:25310]
ENSG00000182809	1453.874869	861.3049717	0.755246272	4.16E-06	9.82E-05	CRIP2	14	105472962	105480170	+	4837	protein_coding	cysteine rich protein 2 [Source:HGNC Symbol;Acc:HGNC:2361]
ENSG00000164220	986.1231974	594.5231388	0.729729395	4.18E-06	9.84E-05	F2RL2	5	76615482	76623434	-	3429	protein_coding	coagulation factor II thrombin receptor like 2 [Source:HGNC Symbol;Acc:HGNC:3539]
ENSG00000154839	77.40534272	204.0305775	-1.402640443	4.22E-06	9.93E-05	SKA1	18	50374995	50394173	+	2950	protein_coding	spindle and kinetochore associated complex subunit 1 [Source:HGNC Symbol;Acc:HGNC:28109]
ENSG00000121152	186.6652967	396.3878554	-1.086171783	4.23E-06	9.93E-05	NCAPH	2	96335787	96373845	+	3278	protein_coding	non-SMC condensin I complex subunit H [Source:HGNC Symbol;Acc:HGNC:1112]
ENSG00000205426	17358.8096	26567.65153	-0.614011383	4.25E-06	9.96E-05	KRT81	12	52285913	52291534	-	1929	protein_coding	keratin 81 [Source:HGNC Symbol;Acc:HGNC:6458]
ENSG00000120437	1195.904453	1866.305387	-0.642031498	4.26E-06	9.96E-05	ACAT2	6	159760328	159779055	+	4299	protein_coding	acetyl-CoA acetyltransferase 2 [Source:HGNC Symbol;Acc:HGNC:94]
ENSG00000140526	3922.388539	2471.128886	0.666534274	4.28E-06	9.99E-05	ABHD2	15	89087459	89202360	+	10345	protein_coding	abhydrolase domain containing 2 [Source:HGNC Symbol;Acc:HGNC:18717]
ENSG00000115163	96.44381065	241.6799447	-1.322385057	4.33E-06	0.000101095	CENPA	2	26764289	26801067	+	1983	protein_coding	centromere protein A [Source:HGNC Symbol;Acc:HGNC:1851]
ENSG00000100612	2271.188261	1429.916696	0.667605138	4.38E-06	0.000101987	DHRS7	14	60144120	60169856	-	3248	protein_coding	dehydrogenase/reductase 7 [Source:HGNC Symbol;Acc:HGNC:21524]
ENSG00000147162	5150.210907	3369.147156	0.612109425	4.54E-06	0.000105654	OGT	X	71533083	71575897	+	9812	protein_coding	O-linked N-acetylglucosamine (GlcNAc) transferase [Source:HGNC Symbol;Acc:HGNC:8127]
ENSG00000123374	458.4896502	786.8961195	-0.780215287	4.59E-06	0.000106647	CDK2	12	55966769	55972784	+	3894	protein_coding	cyclin dependent kinase 2 [Source:HGNC Symbol;Acc:HGNC:1771]
ENSG00000095739	1196.942998	727.9385305	0.717587949	4.64E-06	0.000107512	BAMBI	10	28677342	28682939	+	2314	protein_coding	BMP and activin membrane bound inhibitor [Source:HGNC Symbol;Acc:HGNC:30251]
ENSG00000164465	820.9367584	484.9526241	0.759282429	4.80E-06	0.000111085	DCBLD1	6	117453817	117569858	+	6819	protein_coding	discoidin, CUB and LCCL domain containing 1 [Source:HGNC Symbol;Acc:HGNC:21479]
ENSG00000127585	178.8661703	62.30377041	1.524385076	4.81E-06	0.000111085	FBXL16	16	692498	705829	-	3989	protein_coding	F-box and leucine rich repeat protein 16 [Source:HGNC Symbol;Acc:HGNC:14150]
ENSG00000113924	2166.867885	3247.146011	-0.583222231	4.88E-06	0.000112548	HGD	3	120628173	120682571	-	2983	protein_coding	homogentisate 1,2-dioxygenase [Source:HGNC Symbol;Acc:HGNC:4892]
ENSG00000105696	132.0959948	40.52358843	1.704682452	4.92E-06	0.000113213	TMEM59L	19	18607430	18621039	+	2626	protein_coding	transmembrane protein 59 like [Source:HGNC Symbol;Acc:HGNC:13237]
ENSG00000163430	554.7823362	292.14694	0.924417311	5.04E-06	0.000115746	FSTL1	3	120392293	120451253	-	8727	protein_coding	follistatin like 1 [Source:HGNC Symbol;Acc:HGNC:3972]
ENSG00000225177	148.4744543	317.6579776	-1.098905984	5.06E-06	0.000116114	FLJ46906	6	138692548	138697288	+	1220	antisense	uncharacterized LOC441172 [Source:NCBI gene;Acc:441172]
ENSG00000029993	1075.032913	1725.026986	-0.681926677	5.07E-06	0.00011624	HMGB3	X	150980509	150990775	+	3967	protein_coding	high mobility group box 3 [Source:HGNC Symbol;Acc:HGNC:5004]
ENSG00000092470	120.8484589	274.7750697	-1.182579964	5.08E-06	0.000116244	WDR76	15	43826963	43868419	+	4078	protein_coding	WD repeat domain 76 [Source:HGNC Symbol;Acc:HGNC:25773]
ENSG00000135842	1447.878856	920.3290562	0.653546654	5.11E-06	0.000116484	FAM129A	1	184790724	184974550	-	8372	protein_coding	family with sequence similarity 129 member A [Source:HGNC Symbol;Acc:HGNC:16784]
ENSG00000116701	473.6248331	248.2272984	0.932541953	5.10E-06	0.000116484	NCF2	1	183555563	183590876	-	2928	protein_coding	neutrophil cytosolic factor 2 [Source:HGNC Symbol;Acc:HGNC:7661]
ENSG00000053747	1795.469949	1006.317913	0.835041652	5.43E-06	0.000123656	LAMA3	18	23689443	23956222	+	14678	protein_coding	laminin subunit alpha 3 [Source:HGNC Symbol;Acc:HGNC:6483]
ENSG00000119321	942.1418243	560.9717562	0.74730196	5.48E-06	0.00012441	FKBP15	9	113161006	113221361	-	11060	protein_coding	FK506 binding protein 15 [Source:HGNC Symbol;Acc:HGNC:23397]
ENSG00000186185	171.0596002	387.5056575	-1.175426785	5.52E-06	0.000125168	KIF18B	17	44924709	44947711	-	4655	protein_coding	kinesin family member 18B [Source:HGNC Symbol;Acc:HGNC:27102]
ENSG00000123358	1709.530686	2620.583868	-0.615983619	5.53E-06	0.000125331	NR4A1	12	52022832	52059507	+	7295	protein_coding	nuclear receptor subfamily 4 group A member 1 [Source:HGNC Symbol;Acc:HGNC:7980]
ENSG00000162892	175.5242238	56.6952494	1.632459891	5.69E-06	0.000128697	IL24	1	206897443	206904139	+	1979	protein_coding	interleukin 24 [Source:HGNC Symbol;Acc:HGNC:11346]
ENSG00000186591	2429.332699	1619.091268	0.585444776	5.70E-06	0.000128749	UBE2H	7	129830732	129952949	-	6503	protein_coding	ubiquitin conjugating enzyme E2 H [Source:HGNC Symbol;Acc:HGNC:12484]
ENSG00000197296	208.9176681	414.7798355	-0.990670184	5.73E-06	0.000128817	FITM2	20	44302838	44311169	-	4597	protein_coding	fat storage inducing transmembrane protein 2 [Source:HGNC Symbol;Acc:HGNC:16135]
ENSG00000184156	227.402992	84.84360688	1.420144667	5.73E-06	0.000128817	KCNQ3	8	132120858	132481019	-	12646	protein_coding	potassium voltage-gated channel subfamily Q member 3 [Source:HGNC Symbol;Acc:HGNC:6297]
ENSG00000170275	3994.141091	5854.589906	-0.551663975	5.97E-06	0.000134126	CRTAP	3	33113979	33147773	+	6695	protein_coding	cartilage associated protein [Source:HGNC Symbol;Acc:HGNC:2379]
ENSG00000197405	258.2041711	112.582815	1.198769932	6.02E-06	0.000135005	C5AR1	19	47290023	47322066	+	2951	protein_coding	complement C5a receptor 1 [Source:HGNC Symbol;Acc:HGNC:1338]
ENSG00000149428	3453.781474	5239.847915	-0.601249888	6.06E-06	0.00013557	HYOU1	11	119044189	119057202	-	7694	protein_coding	hypoxia up-regulated 1 [Source:HGNC Symbol;Acc:HGNC:16931]
ENSG00000112742	84.55230565	217.515968	-1.362395076	6.08E-06	0.000135611	TTK	6	80003887	80042527	+	4579	protein_coding	TTK protein kinase [Source:HGNC Symbol;Acc:HGNC:12401]
ENSG00000145632	2118.651954	1341.441056	0.659313147	6.09E-06	0.000135611	PLK2	5	58453982	58460260	-	4768	protein_coding	polo like kinase 2 [Source:HGNC Symbol;Acc:HGNC:19699]
ENSG00000163131	1262.661568	783.7771456	0.687789419	6.07E-06	0.000135611	CTSS	1	150730196	150765957	-	4228	protein_coding	cathepsin S [Source:HGNC Symbol;Acc:HGNC:2545]
ENSG00000164506	809.4770473	481.6710959	0.748810395	6.12E-06	0.000136071	STXBP5	6	147204425	147390476	+	10504	protein_coding	syntaxin binding protein 5 [Source:HGNC Symbol;Acc:HGNC:19665]
ENSG00000167862	761.7971207	1237.111933	-0.699626354	6.34E-06	0.000140627	MRPL58	17	75012670	75021261	+	1108	protein_coding	mitochondrial ribosomal protein L58 [Source:HGNC Symbol;Acc:HGNC:5359]
ENSG00000162692	112.0643944	31.15188521	1.847931648	6.33E-06	0.000140627	VCAM1	1	100719742	100739045	+	6049	protein_coding	vascular cell adhesion molecule 1 [Source:HGNC Symbol;Acc:HGNC:12663]
ENSG00000166803	182.4969805	387.4959638	-1.086945446	6.53E-06	0.000144551	PCLAF	15	64364311	64387687	-	3734	protein_coding	PCNA clamp associated factor [Source:HGNC Symbol;Acc:HGNC:28961]
ENSG00000089280	1580.868213	2450.639445	-0.631969991	6.66E-06	0.000147304	FUS	16	31180110	31194871	+	10283	protein_coding	FUS RNA binding protein [Source:HGNC Symbol;Acc:HGNC:4010]
ENSG00000123689	225.7055907	82.93269364	1.444858858	6.69E-06	0.000147668	G0S2	1	209675420	209676388	+	866	protein_coding	G0/G1 switch 2 [Source:HGNC Symbol;Acc:HGNC:30229]
ENSG00000170873	248.9049313	108.6561573	1.195576943	6.80E-06	0.000149843	MTSS1	8	124550790	124728429	-	7727	protein_coding	MTSS1, I-BAR domain containing [Source:HGNC Symbol;Acc:HGNC:20443]
ENSG00000128602	332.4038048	615.667885	-0.890287437	6.85E-06	0.000150612	SMO	7	129188872	129213545	+	4311	protein_coding	smoothened, frizzled class receptor [Source:HGNC Symbol;Acc:HGNC:11119]
ENSG00000147813	235.7321809	452.8295796	-0.940103599	7.00E-06	0.000153694	NAPRT	8	143574785	143578649	-	3079	protein_coding	nicotinate phosphoribosyltransferase [Source:HGNC Symbol;Acc:HGNC:30450]
ENSG00000234745	4911.432336	3216.871551	0.610555443	7.03E-06	0.000154047	HLA-B	6	31269491	31357188	-	3051	protein_coding	major histocompatibility complex, class I, B [Source:HGNC Symbol;Acc:HGNC:4932]
ENSG00000186298	1636.106068	2582.821379	-0.658788214	7.07E-06	0.000154682	PPP1CC	12	110719680	110742939	-	6906	protein_coding	protein phosphatase 1 catalytic subunit gamma [Source:HGNC Symbol;Acc:HGNC:9283]
ENSG00000205583	84.63568699	18.76788171	2.173259431	7.37E-06	0.000161177	STAG3L1	7	75359194	75395383	+	2094	transcribed_unprocessed_pseudogene	stromal antigen 3-like 1 (pseudogene) [Source:HGNC Symbol;Acc:HGNC:33852]
ENSG00000166401	541.3668854	296.1225483	0.870451199	7.42E-06	0.000161937	SERPINB8	18	63969925	64019779	+	5868	protein_coding	serpin family B member 8 [Source:HGNC Symbol;Acc:HGNC:8952]
ENSG00000254166	659.8508923	364.7376923	0.854264333	7.59E-06	0.000165344	CASC19	8	127072694	127227541	-	22208	processed_transcript	cancer susceptibility 19 [Source:HGNC Symbol;Acc:HGNC:49476]
ENSG00000084090	1537.865086	2330.71405	-0.59983905	7.85E-06	0.000170796	STARD7	2	96184859	96208825	-	4414	protein_coding	StAR related lipid transfer domain containing 7 [Source:HGNC Symbol;Acc:HGNC:18063]
ENSG00000125458	385.0024797	696.1248919	-0.85387602	8.04E-06	0.000174683	NT5C	17	75130225	75131795	-	1571	protein_coding	5', 3'-nucleotidase, cytosolic [Source:HGNC Symbol;Acc:HGNC:17144]
ENSG00000125826	4899.327155	6993.688257	-0.513453763	8.09E-06	0.000175478	RBCK1	20	407498	430966	+	4024	protein_coding	RANBP2-type and C3HC4-type zinc finger containing 1 [Source:HGNC Symbol;Acc:HGNC:15864]
ENSG00000183853	2677.508027	1534.685892	0.802844934	8.22E-06	0.000177886	KIRREL1	1	157993273	158100262	+	7872	protein_coding	kirre like nephrin family adhesion molecule 1 [Source:HGNC Symbol;Acc:HGNC:15734]
ENSG00000167508	1931.455093	2889.248455	-0.580988303	8.33E-06	0.000179997	MVD	16	88651935	88663161	-	4717	protein_coding	mevalonate diphosphate decarboxylase [Source:HGNC Symbol;Acc:HGNC:7529]
ENSG00000129810	41.83653988	132.4853315	-1.66038857	8.37E-06	0.000180778	SGO1	3	20160593	20186292	-	3828	protein_coding	shugoshin 1 [Source:HGNC Symbol;Acc:HGNC:25088]
ENSG00000213465	1048.787182	1660.135767	-0.662864038	8.70E-06	0.000187489	ARL2	11	65014113	65022184	+	2084	protein_coding	ADP ribosylation factor like GTPase 2 [Source:HGNC Symbol;Acc:HGNC:693]
ENSG00000102699	2115.391887	1383.355568	0.612560928	8.71E-06	0.000187489	PARP4	13	24420926	24512810	-	6080	protein_coding	poly(ADP-ribose) polymerase family member 4 [Source:HGNC Symbol;Acc:HGNC:271]
ENSG00000175582	2058.913008	1333.098235	0.62714761	8.79E-06	0.000188816	RAB6A	11	73675638	73761137	-	4896	protein_coding	RAB6A, member RAS oncogene family [Source:HGNC Symbol;Acc:HGNC:9786]
ENSG00000177030	452.6611507	767.1002765	-0.761465694	8.97E-06	0.00019237	DEAF1	11	644233	706715	-	4452	protein_coding	DEAF1, transcription factor [Source:HGNC Symbol;Acc:HGNC:14677]
ENSG00000147475	652.9838478	1052.879962	-0.689113087	9.12E-06	0.000195147	ERLIN2	8	37736601	37759101	+	9415	protein_coding	ER lipid raft associated 2 [Source:HGNC Symbol;Acc:HGNC:1356]
ENSG00000137312	1723.446425	2574.342322	-0.578670626	9.13E-06	0.000195147	FLOT1	6	30727709	30742733	-	3186	protein_coding	flotillin 1 [Source:HGNC Symbol;Acc:HGNC:3757]
ENSG00000177875	186.6198843	73.07148507	1.352925364	9.22E-06	0.000196778	CCDC184	12	48183584	48185926	+	2343	protein_coding	coiled-coil domain containing 184 [Source:HGNC Symbol;Acc:HGNC:33749]
ENSG00000198467	4337.066583	6702.368431	-0.627964782	9.29E-06	0.000198029	TPM2	9	35681992	35690121	-	3248	protein_coding	tropomyosin 2 [Source:HGNC Symbol;Acc:HGNC:12011]
ENSG00000001617	550.688456	961.7111214	-0.803479964	9.31E-06	0.000198255	SEMA3F	3	50155045	50189075	+	4826	protein_coding	semaphorin 3F [Source:HGNC Symbol;Acc:HGNC:10728]
ENSG00000157933	905.4131263	547.0693649	0.726504772	9.60E-06	0.000203968	SKI	1	2228695	2310119	+	6080	protein_coding	SKI proto-oncogene [Source:HGNC Symbol;Acc:HGNC:10896]
ENSG00000113583	2856.596819	1873.651652	0.608551599	9.63E-06	0.000204438	C5orf15	5	133955502	133968787	-	2422	protein_coding	chromosome 5 open reading frame 15 [Source:HGNC Symbol;Acc:HGNC:20656]
ENSG00000156273	722.9087022	424.5186678	0.767622115	9.66E-06	0.000204718	BACH1	21	29194071	29630751	+	7717	protein_coding	BTB domain and CNC homolog 1 [Source:HGNC Symbol;Acc:HGNC:935]
ENSG00000137807	357.596854	636.719818	-0.833527712	9.94E-06	0.000209948	KIF23	15	69414246	69448427	+	6576	protein_coding	kinesin family member 23 [Source:HGNC Symbol;Acc:HGNC:6392]
ENSG00000140575	4300.625997	2928.16036	0.554388283	9.94E-06	0.000209948	IQGAP1	15	90388218	90502243	+	11535	protein_coding	IQ motif containing GTPase activating protein 1 [Source:HGNC Symbol;Acc:HGNC:6110]
ENSG00000134248	1086.212705	1717.86775	-0.66154055	1.01E-05	0.000212013	LAMTOR5	1	110401249	110407942	-	2388	protein_coding	late endosomal/lysosomal adaptor, MAPK and MTOR activator 5 [Source:HGNC Symbol;Acc:HGNC:17955]
ENSG00000010818	678.6466598	378.9014601	0.840311484	1.01E-05	0.000212036	HIVEP2	6	142751467	142956698	-	10682	protein_coding	human immunodeficiency virus type I enhancer binding protein 2 [Source:HGNC Symbol;Acc:HGNC:4921]
ENSG00000114026	251.1785583	467.3526251	-0.895880715	1.01E-05	0.000212424	OGG1	3	9749944	9788219	+	8733	protein_coding	8-oxoguanine DNA glycosylase [Source:HGNC Symbol;Acc:HGNC:8125]
ENSG00000182534	580.2322222	941.9212875	-0.698876728	1.02E-05	0.000213664	MXRA7	17	76672551	76711016	-	9257	protein_coding	matrix remodeling associated 7 [Source:HGNC Symbol;Acc:HGNC:7541]
ENSG00000087510	149.9522368	312.0827044	-1.057153159	1.03E-05	0.000215748	TFAP2C	20	56629302	56639283	+	3005	protein_coding	transcription factor AP-2 gamma [Source:HGNC Symbol;Acc:HGNC:11744]
ENSG00000147650	957.1482134	588.2861122	0.702085472	1.03E-05	0.000216413	LRP12	8	104489231	104589024	-	9777	protein_coding	LDL receptor related protein 12 [Source:HGNC Symbol;Acc:HGNC:31708]
ENSG00000106399	277.2433898	544.0062717	-0.973928516	1.04E-05	0.000216635	RPA3	7	7636518	7718607	-	3232	protein_coding	replication protein A3 [Source:HGNC Symbol;Acc:HGNC:10291]
ENSG00000171314	6865.850011	9732.447759	-0.503349095	1.04E-05	0.00021731	PGAM1	10	97426160	97433441	+	2568	protein_coding	phosphoglycerate mutase 1 [Source:HGNC Symbol;Acc:HGNC:8888]
ENSG00000129480	184.5509888	368.3207751	-0.999101269	1.06E-05	0.000221046	DTD2	14	31446036	31457510	-	2971	protein_coding	D-tyrosyl-tRNA deacylase 2 (putative) [Source:HGNC Symbol;Acc:HGNC:20277]
ENSG00000065054	393.6577504	678.4925662	-0.784758575	1.07E-05	0.000222412	SLC9A3R2	16	2025356	2039026	+	3550	protein_coding	SLC9A3 regulator 2 [Source:HGNC Symbol;Acc:HGNC:11076]
ENSG00000135862	6966.202298	4551.67424	0.613955471	1.07E-05	0.000222702	LAMC1	1	183023460	183145592	+	8406	protein_coding	laminin subunit gamma 1 [Source:HGNC Symbol;Acc:HGNC:6492]
ENSG00000168496	1096.920483	1758.775092	-0.680208719	1.08E-05	0.000224613	FEN1	11	61792637	61797244	+	2478	protein_coding	flap structure-specific endonuclease 1 [Source:HGNC Symbol;Acc:HGNC:3650]
ENSG00000152661	5630.725866	3734.436725	0.592491773	1.08E-05	0.000224613	GJA1	6	121435577	121449727	+	3413	protein_coding	gap junction protein alpha 1 [Source:HGNC Symbol;Acc:HGNC:4274]
ENSG00000161638	9888.463329	6491.783045	0.607105987	1.10E-05	0.000227754	ITGA5	12	54395261	54419460	-	7577	protein_coding	integrin subunit alpha 5 [Source:HGNC Symbol;Acc:HGNC:6141]
ENSG00000112312	225.9929527	479.2531322	-1.081843984	1.10E-05	0.000227966	GMNN	6	24774931	24786099	+	2476	protein_coding	geminin, DNA replication inhibitor [Source:HGNC Symbol;Acc:HGNC:17493]
ENSG00000168685	51.0226239	4.963391506	3.361743333	1.12E-05	0.000231565	IL7R	5	35852695	35879603	+	6060	protein_coding	interleukin 7 receptor [Source:HGNC Symbol;Acc:HGNC:6024]
ENSG00000185650	3527.929003	2362.928065	0.578143027	1.13E-05	0.000232375	ZFP36L1	14	68787660	68796253	-	5160	protein_coding	ZFP36 ring finger protein like 1 [Source:HGNC Symbol;Acc:HGNC:1107]
ENSG00000112715	1505.236961	979.5060014	0.619990914	1.13E-05	0.000232375	VEGFA	6	43770184	43786487	+	14431	protein_coding	vascular endothelial growth factor A [Source:HGNC Symbol;Acc:HGNC:12680]
ENSG00000151790	1010.77799	1668.607895	-0.723289783	1.13E-05	0.00023249	TDO2	4	155854738	155920406	+	5264	protein_coding	tryptophan 2,3-dioxygenase [Source:HGNC Symbol;Acc:HGNC:11708]
ENSG00000148450	189.9320563	388.3124202	-1.032270737	1.15E-05	0.000234853	MSRB2	10	23095506	23122013	+	2052	protein_coding	methionine sulfoxide reductase B2 [Source:HGNC Symbol;Acc:HGNC:17061]
ENSG00000140548	510.0192549	273.2899298	0.900263654	1.19E-05	0.000242988	ZNF710	15	90001392	90082206	+	4936	protein_coding	zinc finger protein 710 [Source:HGNC Symbol;Acc:HGNC:25352]
ENSG00000145246	475.2924599	258.1707053	0.879903362	1.19E-05	0.000243003	ATP10D	4	47485288	47593486	+	7965	protein_coding	ATPase phospholipid transporting 10D (putative) [Source:HGNC Symbol;Acc:HGNC:13549]
ENSG00000089195	270.2855204	494.1853271	-0.870860118	1.19E-05	0.000243409	TRMT6	20	5937235	5950558	-	3776	protein_coding	tRNA methyltransferase 6 [Source:HGNC Symbol;Acc:HGNC:20900]
ENSG00000117650	79.36033161	222.3736071	-1.47767487	1.20E-05	0.000245366	NEK2	1	211658657	211675630	-	3095	protein_coding	NIMA related kinase 2 [Source:HGNC Symbol;Acc:HGNC:7745]
ENSG00000117983	242.3788558	570.3295991	-1.233271964	1.21E-05	0.000246119	MUC5B	11	1223066	1262172	+	18598	protein_coding	mucin 5B, oligomeric mucus/gel-forming [Source:HGNC Symbol;Acc:HGNC:7516]
ENSG00000163918	166.7930154	358.4909719	-1.103426427	1.22E-05	0.000247389	RFC4	3	186789880	186807058	-	2997	protein_coding	replication factor C subunit 4 [Source:HGNC Symbol;Acc:HGNC:9972]
ENSG00000103260	2086.985685	3166.527853	-0.601447824	1.25E-05	0.000254636	METRN	16	715115	719655	+	3692	protein_coding	meteorin, glial cell differentiation regulator [Source:HGNC Symbol;Acc:HGNC:14151]
ENSG00000124145	1197.253442	1807.056858	-0.593951181	1.26E-05	0.000256182	SDC4	20	45325288	45348424	-	2613	protein_coding	syndecan 4 [Source:HGNC Symbol;Acc:HGNC:10661]
ENSG00000136104	167.9603542	347.3238017	-1.050028506	1.27E-05	0.000256249	RNASEH2B	13	50909678	51024120	+	26291	protein_coding	ribonuclease H2 subunit B [Source:HGNC Symbol;Acc:HGNC:25671]
ENSG00000172548	364.2814977	177.0667266	1.039189082	1.30E-05	0.000262567	NIPAL4	5	157460019	157474717	+	4208	protein_coding	NIPA like domain containing 4 [Source:HGNC Symbol;Acc:HGNC:28018]
ENSG00000145901	7356.990868	5138.886685	0.517614993	1.30E-05	0.000263026	TNIP1	5	151029945	151093577	-	5793	protein_coding	TNFAIP3 interacting protein 1 [Source:HGNC Symbol;Acc:HGNC:16903]
ENSG00000148848	406.2014189	210.3655051	0.948253823	1.32E-05	0.000265559	ADAM12	10	126012381	126388455	-	9860	protein_coding	ADAM metallopeptidase domain 12 [Source:HGNC Symbol;Acc:HGNC:190]
ENSG00000285517	277.2582771	129.6854573	1.095579478	1.32E-05	0.000266062	LINC00941	12	30795458	30879268	+	18914	lincRNA	long intergenic non-protein coding RNA 941 [Source:NCBI gene;Acc:100287314]
ENSG00000116586	492.860589	867.4597999	-0.815355826	1.33E-05	0.000267545	LAMTOR2	1	156054752	156058510	+	1438	protein_coding	late endosomal/lysosomal adaptor, MAPK and MTOR activator 2 [Source:HGNC Symbol;Acc:HGNC:29796]
ENSG00000012232	713.0555674	1289.298646	-0.854558526	1.36E-05	0.000271924	EXTL3	8	28600469	28755599	+	13220	protein_coding	exostosin like glycosyltransferase 3 [Source:HGNC Symbol;Acc:HGNC:3518]
ENSG00000178467	366.1761869	632.6472298	-0.789516419	1.36E-05	0.000271924	P4HTM	3	48989886	49007154	+	7641	protein_coding	prolyl 4-hydroxylase, transmembrane [Source:HGNC Symbol;Acc:HGNC:28858]
ENSG00000110048	1894.363095	1255.514528	0.593238332	1.38E-05	0.000275447	OSBP	11	59574398	59616144	-	5492	protein_coding	oxysterol binding protein [Source:HGNC Symbol;Acc:HGNC:8503]
ENSG00000075218	140.2584211	311.7811498	-1.150090656	1.42E-05	0.000283056	GTSE1	22	46296741	46330810	+	4242	protein_coding	G2 and S-phase expressed 1 [Source:HGNC Symbol;Acc:HGNC:13698]
ENSG00000111897	2639.350713	1728.61099	0.610524951	1.45E-05	0.000288606	SERINC1	6	122443354	122471822	-	3137	protein_coding	serine incorporator 1 [Source:HGNC Symbol;Acc:HGNC:13464]
ENSG00000133243	716.8144206	1165.063322	-0.69989724	1.46E-05	0.000291192	BTBD2	19	1985438	2034881	-	5944	protein_coding	BTB domain containing 2 [Source:HGNC Symbol;Acc:HGNC:15504]
ENSG00000130208	1864.546103	2883.384566	-0.628619957	1.47E-05	0.000291416	APOC1	19	44914247	44919349	+	1231	protein_coding	apolipoprotein C1 [Source:HGNC Symbol;Acc:HGNC:607]
ENSG00000261578	142.7367797	312.4341307	-1.127730366	1.47E-05	0.000292473	AP003119.3	11	76800364	76804555	+	4192	sense_overlapping	novel transcript, overlapping to TSKU
ENSG00000149115	2471.752908	1651.012501	0.582048218	1.48E-05	0.000292473	TNKS1BP1	11	57299638	57324952	-	7149	protein_coding	tankyrase 1 binding protein 1 [Source:HGNC Symbol;Acc:HGNC:19081]
ENSG00000116771	370.3065343	636.0756097	-0.779787815	1.48E-05	0.000292674	AGMAT	1	15572353	15585110	-	2500	protein_coding	agmatinase [Source:HGNC Symbol;Acc:HGNC:18407]
ENSG00000049541	502.1449415	822.9545943	-0.712802857	1.48E-05	0.000293437	RFC2	7	74231499	74254458	-	2211	protein_coding	replication factor C subunit 2 [Source:HGNC Symbol;Acc:HGNC:9970]
ENSG00000105379	476.3764174	853.7532108	-0.842330768	1.49E-05	0.000293725	ETFB	19	51345169	51366418	-	6526	protein_coding	electron transfer flavoprotein subunit beta [Source:HGNC Symbol;Acc:HGNC:3482]
ENSG00000078269	1654.576504	1076.439909	0.619722309	1.51E-05	0.000298142	SYNJ2	6	157981887	158099176	+	12493	protein_coding	synaptojanin 2 [Source:HGNC Symbol;Acc:HGNC:11504]
ENSG00000092969	350.8057472	177.4583309	0.982579706	1.52E-05	0.000299794	TGFB2	1	218346235	218444619	+	5151	protein_coding	transforming growth factor beta 2 [Source:HGNC Symbol;Acc:HGNC:11768]
ENSG00000116898	667.9753497	1086.274799	-0.701223079	1.54E-05	0.000303341	MRPS15	1	36455718	36464437	-	2916	protein_coding	mitochondrial ribosomal protein S15 [Source:HGNC Symbol;Acc:HGNC:14504]
ENSG00000127314	1866.889726	1187.901949	0.652173816	1.55E-05	0.00030436	RAP1B	12	68610839	68671901	+	16942	protein_coding	RAP1B, member of RAS oncogene family [Source:HGNC Symbol;Acc:HGNC:9857]
ENSG00000124207	1339.82421	2068.587605	-0.626757659	1.59E-05	0.000311945	CSE1L	20	49046246	49096960	+	3800	protein_coding	chromosome segregation 1 like [Source:HGNC Symbol;Acc:HGNC:2431]
ENSG00000253352	1127.466327	696.354863	0.694395096	1.60E-05	0.000312706	TUG1	22	30969245	30979395	+	10151	bidirectional_promoter_lncRNA	taurine up-regulated 1 [Source:HGNC Symbol;Acc:HGNC:26066]
ENSG00000117868	3393.294349	2349.251039	0.530512477	1.60E-05	0.000313312	ESYT2	7	158730995	158830253	-	7098	protein_coding	extended synaptotagmin 2 [Source:HGNC Symbol;Acc:HGNC:22211]
ENSG00000122515	1947.331762	1151.350723	0.758061858	1.61E-05	0.00031429	ZMIZ2	7	44748581	44769881	+	7339	protein_coding	zinc finger MIZ-type containing 2 [Source:HGNC Symbol;Acc:HGNC:22229]
ENSG00000001084	1703.560007	1102.553134	0.627656822	1.62E-05	0.000314422	GCLC	6	53497341	53616970	-	8646	protein_coding	glutamate-cysteine ligase catalytic subunit [Source:HGNC Symbol;Acc:HGNC:4311]
ENSG00000067191	353.5722187	178.3971636	0.985858869	1.62E-05	0.000314422	CACNB1	17	39173456	39197703	-	7094	protein_coding	calcium voltage-gated channel auxiliary subunit beta 1 [Source:HGNC Symbol;Acc:HGNC:1401]
ENSG00000175697	58.38920559	8.914524497	2.715740938	1.62E-05	0.000314422	GPR156	3	120164645	120285094	-	6058	protein_coding	G protein-coupled receptor 156 [Source:HGNC Symbol;Acc:HGNC:20844]
ENSG00000149218	336.806627	611.75693	-0.858888994	1.64E-05	0.000318191	ENDOD1	11	95089810	95132645	+	4687	protein_coding	endonuclease domain containing 1 [Source:HGNC Symbol;Acc:HGNC:29129]
ENSG00000138092	199.5648214	395.2855472	-0.984844196	1.67E-05	0.000323858	CENPO	2	24793136	24822376	+	5518	protein_coding	centromere protein O [Source:HGNC Symbol;Acc:HGNC:28152]
ENSG00000171135	980.938667	1517.234147	-0.629038155	1.74E-05	0.000337448	JAGN1	3	9890572	9894349	+	1781	protein_coding	jagunal homolog 1 [Source:HGNC Symbol;Acc:HGNC:26926]
ENSG00000136982	88.66776584	209.6058507	-1.241202881	1.75E-05	0.000338546	DSCC1	8	119833976	119856010	-	2603	protein_coding	DNA replication and sister chromatid cohesion 1 [Source:HGNC Symbol;Acc:HGNC:24453]
ENSG00000197172	173.4017214	366.0995347	-1.07488984	1.78E-05	0.000342843	MAGEA6	X	152766136	152769747	-	1863	protein_coding	MAGE family member A6 [Source:HGNC Symbol;Acc:HGNC:6804]
ENSG00000165244	138.1590003	296.0001719	-1.095673488	1.82E-05	0.000350241	ZNF367	9	96385941	96418329	-	3646	protein_coding	zinc finger protein 367 [Source:HGNC Symbol;Acc:HGNC:18320]
ENSG00000162413	1026.481204	618.65571	0.730201552	1.82E-05	0.000351012	KLHL21	1	6590724	6614607	-	6901	protein_coding	kelch like family member 21 [Source:HGNC Symbol;Acc:HGNC:29041]
ENSG00000085117	460.9374835	252.5132338	0.86837336	1.84E-05	0.000353107	CD82	11	44564427	44620363	+	4054	protein_coding	CD82 molecule [Source:HGNC Symbol;Acc:HGNC:6210]
ENSG00000268942	14.49121382	72.72883132	-2.327089473	1.86E-05	0.00035774	CKS1BP3	5	62512246	62512482	-	237	processed_pseudogene	CDC28 protein kinase regulatory subunit 1B pseudogene 3 [Source:HGNC Symbol;Acc:HGNC:24233]
ENSG00000169679	239.7419289	444.3800852	-0.891964344	1.90E-05	0.000364446	BUB1	2	110637698	110678114	-	6032	protein_coding	BUB1 mitotic checkpoint serine/threonine kinase [Source:HGNC Symbol;Acc:HGNC:1148]
ENSG00000169750	243.4628132	477.1228627	-0.968455813	1.91E-05	0.000366074	RAC3	17	82031624	82034204	+	1527	protein_coding	Rac family small GTPase 3 [Source:HGNC Symbol;Acc:HGNC:9803]
ENSG00000108384	149.0201548	313.3554183	-1.073570124	1.93E-05	0.000369782	RAD51C	17	58692573	58735611	+	6068	protein_coding	RAD51 paralog C [Source:HGNC Symbol;Acc:HGNC:9820]
ENSG00000123485	483.6439797	805.0521195	-0.733981798	1.95E-05	0.000371141	HJURP	2	233833416	233854566	-	3821	protein_coding	Holliday junction recognition protein [Source:HGNC Symbol;Acc:HGNC:25444]
ENSG00000141560	570.8719319	920.3281351	-0.688432714	1.94E-05	0.000371141	FN3KRP	17	82716683	82730328	+	2971	protein_coding	fructosamine 3 kinase related protein [Source:HGNC Symbol;Acc:HGNC:25700]
ENSG00000109511	376.7566721	190.1194137	0.987017976	1.95E-05	0.000371442	ANXA10	4	168092515	168187690	+	1812	protein_coding	annexin A10 [Source:HGNC Symbol;Acc:HGNC:534]
ENSG00000106689	38.97924342	122.5996477	-1.652870752	1.99E-05	0.000378958	LHX2	9	124001670	124033301	+	2655	protein_coding	LIM homeobox 2 [Source:HGNC Symbol;Acc:HGNC:6594]
ENSG00000174547	709.4403953	1162.227436	-0.711587608	2.00E-05	0.000378958	MRPL11	11	66435075	66466738	-	2539	protein_coding	mitochondrial ribosomal protein L11 [Source:HGNC Symbol;Acc:HGNC:14042]
ENSG00000099901	872.5951569	1414.242392	-0.69591831	2.00E-05	0.000379202	RANBP1	22	20115938	20127357	+	4622	protein_coding	RAN binding protein 1 [Source:HGNC Symbol;Acc:HGNC:9847]
ENSG00000153885	750.5413903	1199.251982	-0.675367898	2.00E-05	0.000379202	KCTD15	19	33795933	33815763	+	6388	protein_coding	potassium channel tetramerization domain containing 15 [Source:HGNC Symbol;Acc:HGNC:23297]
ENSG00000215251	1139.2737	730.4456227	0.641039203	2.03E-05	0.000382928	FASTKD5	20	3146519	3159897	-	2874	protein_coding	FAST kinase domains 5 [Source:HGNC Symbol;Acc:HGNC:25790]
ENSG00000134575	947.8861916	1489.702278	-0.652340169	2.04E-05	0.00038498	ACP2	11	47239302	47248906	-	3484	protein_coding	acid phosphatase 2, lysosomal [Source:HGNC Symbol;Acc:HGNC:123]
ENSG00000163444	942.9443616	1440.123322	-0.610534688	2.04E-05	0.00038498	TMEM183A	1	203007386	203024848	+	4026	protein_coding	transmembrane protein 183A [Source:HGNC Symbol;Acc:HGNC:20173]
ENSG00000134830	55.56243441	7.469562527	2.898186827	2.04E-05	0.00038498	C5AR2	19	47332147	47347327	+	6802	protein_coding	complement component 5a receptor 2 [Source:HGNC Symbol;Acc:HGNC:4527]
ENSG00000139372	781.7453398	472.4785709	0.726391802	2.09E-05	0.000392224	TDG	12	103965804	103988874	+	4903	protein_coding	thymine DNA glycosylase [Source:HGNC Symbol;Acc:HGNC:11700]
ENSG00000054148	1038.305717	1741.458181	-0.746438232	2.09E-05	0.000392564	PHPT1	9	136848724	136851027	+	1612	protein_coding	phosphohistidine phosphatase 1 [Source:HGNC Symbol;Acc:HGNC:30033]
ENSG00000102384	125.8051761	269.7304011	-1.09825641	2.10E-05	0.000394525	CENPI	X	101098218	101163681	+	4321	protein_coding	centromere protein I [Source:HGNC Symbol;Acc:HGNC:3968]
ENSG00000126215	193.0089715	388.4103212	-1.007407531	2.11E-05	0.000394593	XRCC3	14	103697609	103715504	-	7507	protein_coding	X-ray repair cross complementing 3 [Source:HGNC Symbol;Acc:HGNC:12830]
ENSG00000135124	590.4635439	963.0161619	-0.704687219	2.11E-05	0.000394945	P2RX4	12	121209857	121234106	+	8159	protein_coding	purinergic receptor P2X 4 [Source:HGNC Symbol;Acc:HGNC:8535]
ENSG00000176087	1191.963199	1902.426191	-0.674676722	2.13E-05	0.000398617	SLC35A4	5	140564456	140569103	+	4023	protein_coding	solute carrier family 35 member A4 [Source:HGNC Symbol;Acc:HGNC:20753]
ENSG00000138674	1981.029708	1328.84739	0.575959411	2.18E-05	0.000405731	SEC31A	4	82818661	82901166	-	9145	protein_coding	SEC31 homolog A, COPII coat complex component [Source:HGNC Symbol;Acc:HGNC:17052]
ENSG00000178202	152.0136887	308.3028983	-1.0188519	2.20E-05	0.000408886	KDELC2	11	108472105	108498432	-	4993	protein_coding	KDEL motif containing 2 [Source:HGNC Symbol;Acc:HGNC:28496]
ENSG00000116096	1491.15521	2210.723562	-0.567929197	2.20E-05	0.000408886	SPR	2	72887360	72892158	+	1480	protein_coding	sepiapterin reductase [Source:HGNC Symbol;Acc:HGNC:11257]
ENSG00000108439	426.0811439	722.1115745	-0.761166326	2.20E-05	0.000409151	PNPO	17	47941506	47949308	+	5226	protein_coding	pyridoxamine 5'-phosphate oxidase [Source:HGNC Symbol;Acc:HGNC:30260]
ENSG00000134363	3207.176255	2162.460262	0.568561106	2.21E-05	0.000409715	FST	5	53480409	53487134	+	2969	protein_coding	follistatin [Source:HGNC Symbol;Acc:HGNC:3971]
ENSG00000123415	299.0252476	530.9046341	-0.827265629	2.24E-05	0.000414423	SMUG1	12	54121277	54189008	-	6027	protein_coding	single-strand-selective monofunctional uracil-DNA glycosylase 1 [Source:HGNC Symbol;Acc:HGNC:17148]
ENSG00000142082	257.4768206	464.6095527	-0.851904863	2.25E-05	0.000416666	SIRT3	11	215458	236931	-	5202	protein_coding	sirtuin 3 [Source:HGNC Symbol;Acc:HGNC:14931]
ENSG00000266714	1382.22803	2185.185725	-0.660626363	2.26E-05	0.000416865	MYO15B	17	75588058	75626501	+	12761	protein_coding	myosin XVB [Source:HGNC Symbol;Acc:HGNC:14083]
ENSG00000188092	30.15721004	103.7417163	-1.784298196	2.27E-05	0.000416978	GPR89B	1	147928393	147993521	+	5143	protein_coding	G protein-coupled receptor 89B [Source:HGNC Symbol;Acc:HGNC:13840]
ENSG00000132254	1059.079555	1601.066417	-0.596655273	2.27E-05	0.000416978	ARFIP2	11	6474683	6481479	-	5312	protein_coding	ADP ribosylation factor interacting protein 2 [Source:HGNC Symbol;Acc:HGNC:17160]
ENSG00000105976	4064.41661	2834.97209	0.519557164	2.26E-05	0.000416978	MET	7	116672390	116798386	+	7039	protein_coding	MET proto-oncogene, receptor tyrosine kinase [Source:HGNC Symbol;Acc:HGNC:7029]
ENSG00000172216	9150.767921	6484.388793	0.496869021	2.28E-05	0.000419461	CEBPB	20	50190734	50192689	+	1956	protein_coding	CCAAT enhancer binding protein beta [Source:HGNC Symbol;Acc:HGNC:1834]
ENSG00000110218	889.0197796	553.6813719	0.68280802	2.30E-05	0.000423047	PANX1	11	94128928	94181972	+	2769	protein_coding	pannexin 1 [Source:HGNC Symbol;Acc:HGNC:8599]
ENSG00000116830	145.040932	298.5552935	-1.03989402	2.33E-05	0.000426542	TTF2	1	117060303	117107453	+	10181	protein_coding	transcription termination factor 2 [Source:HGNC Symbol;Acc:HGNC:12398]
ENSG00000188042	1680.845317	1118.04826	0.588049299	2.33E-05	0.000426542	ARL4C	2	234493041	234497053	-	4013	protein_coding	ADP ribosylation factor like GTPase 4C [Source:HGNC Symbol;Acc:HGNC:698]
ENSG00000187741	216.1249308	454.2431361	-1.06960033	2.36E-05	0.000431416	FANCA	16	89737549	89816657	-	9736	protein_coding	FA complementation group A [Source:HGNC Symbol;Acc:HGNC:3582]
ENSG00000181634	196.9956379	400.4535134	-1.023786705	2.39E-05	0.000435913	TNFSF15	9	114784635	114806126	-	7889	protein_coding	TNF superfamily member 15 [Source:HGNC Symbol;Acc:HGNC:11931]
ENSG00000161921	327.4925	590.8754028	-0.852228096	2.39E-05	0.000435913	CXCL16	17	4733526	4739922	-	2794	protein_coding	C-X-C motif chemokine ligand 16 [Source:HGNC Symbol;Acc:HGNC:16642]
ENSG00000063241	1091.851361	1653.973088	-0.599317671	2.40E-05	0.000437295	ISOC2	19	55452985	55462343	-	4408	protein_coding	isochorismatase domain containing 2 [Source:HGNC Symbol;Acc:HGNC:26278]
ENSG00000178726	630.4738887	352.1578866	0.839726422	2.41E-05	0.000438663	THBD	20	23045633	23049741	-	4109	protein_coding	thrombomodulin [Source:HGNC Symbol;Acc:HGNC:11784]
ENSG00000065328	220.1346788	422.8358833	-0.941718339	2.42E-05	0.000438879	MCM10	10	13161554	13211104	+	5454	protein_coding	minichromosome maintenance 10 replication initiation factor [Source:HGNC Symbol;Acc:HGNC:18043]
ENSG00000134548	2342.711497	1486.847926	0.656188662	2.43E-05	0.000441653	SPX	12	21526307	21541249	+	7231	protein_coding	spexin hormone [Source:HGNC Symbol;Acc:HGNC:28139]
ENSG00000131378	413.3334947	220.5125656	0.905333127	2.45E-05	0.000443175	RFTN1	3	16313574	16514026	-	4776	protein_coding	raftlin, lipid raft linker 1 [Source:HGNC Symbol;Acc:HGNC:30278]
ENSG00000010292	1081.436136	1772.413782	-0.712120902	2.49E-05	0.000449635	NCAPD2	12	6493356	6531955	+	6487	protein_coding	non-SMC condensin I complex subunit D2 [Source:HGNC Symbol;Acc:HGNC:24305]
ENSG00000261236	1960.141964	2868.047828	-0.549096873	2.57E-05	0.000464166	BOP1	8	144262102	144291370	-	3716	protein_coding	block of proliferation 1 [Source:HGNC Symbol;Acc:HGNC:15519]
ENSG00000107874	854.8222963	1318.600586	-0.624729569	2.58E-05	0.000464906	CUEDC2	10	102423245	102432661	-	1412	protein_coding	CUE domain containing 2 [Source:HGNC Symbol;Acc:HGNC:28352]
ENSG00000197043	1362.53815	2017.920641	-0.566604519	2.61E-05	0.000469915	ANXA6	5	151100712	151157882	-	5427	protein_coding	annexin A6 [Source:HGNC Symbol;Acc:HGNC:544]
ENSG00000156642	3293.379799	2297.878459	0.51919718	2.63E-05	0.000473557	NPTN	15	73560014	73634134	-	4032	protein_coding	neuroplastin [Source:HGNC Symbol;Acc:HGNC:17867]
ENSG00000158716	285.0343219	508.814125	-0.835469002	2.64E-05	0.000474345	DUSP23	1	159780932	159782543	+	825	protein_coding	dual specificity phosphatase 23 [Source:HGNC Symbol;Acc:HGNC:21480]
ENSG00000241635	286.626011	139.856993	1.035423105	2.72E-05	0.000489126	UGT1A1	2	233760248	233773299	+	4467	protein_coding	UDP glucuronosyltransferase family 1 member A1 [Source:HGNC Symbol;Acc:HGNC:12530]
ENSG00000032389	723.7953717	1120.668956	-0.63067853	2.73E-05	0.000489675	EIPR1	2	3188925	3377882	-	5775	protein_coding	EARP complex and GARP complex interacting protein 1 [Source:HGNC Symbol;Acc:HGNC:12383]
ENSG00000187244	546.3079645	911.7013048	-0.738397936	2.75E-05	0.000492796	BCAM	19	44809059	44821421	+	5009	protein_coding	basal cell adhesion molecule (Lutheran blood group) [Source:HGNC Symbol;Acc:HGNC:6722]
ENSG00000164690	434.9947531	230.7085765	0.913743144	2.81E-05	0.000502421	SHH	7	155799986	155812273	-	5038	protein_coding	sonic hedgehog [Source:HGNC Symbol;Acc:HGNC:10848]
ENSG00000188985	86.2273761	205.7613913	-1.257870518	2.82E-05	0.000503683	DHFRP1	18	26170726	26171284	-	559	processed_pseudogene	dihydrofolate reductase pseudogene 1 [Source:HGNC Symbol;Acc:HGNC:2862]
ENSG00000030582	12229.033	8811.172019	0.472896007	2.84E-05	0.000506213	GRN	17	44345086	44353102	+	3680	protein_coding	granulin precursor [Source:HGNC Symbol;Acc:HGNC:4601]
ENSG00000281649	878.8033451	543.5255389	0.692911411	2.85E-05	0.000507386	EBLN3P	9	37079857	37090507	+	6483	lincRNA	endogenous Bornavirus-like nucleoprotein 3, pseudogene [Source:HGNC Symbol;Acc:HGNC:50682]
ENSG00000026652	382.4332961	204.3242807	0.90408104	2.88E-05	0.000511944	AGPAT4	6	161129979	161274061	-	8769	protein_coding	1-acylglycerol-3-phosphate O-acyltransferase 4 [Source:HGNC Symbol;Acc:HGNC:20885]
ENSG00000066279	123.4556113	268.4244394	-1.117802842	2.90E-05	0.000515237	ASPM	1	197084128	197146694	-	10887	protein_coding	abnormal spindle microtubule assembly [Source:HGNC Symbol;Acc:HGNC:19048]
ENSG00000151725	71.23587423	179.2048474	-1.331252497	2.92E-05	0.000518507	CENPU	4	184694618	184734133	-	2953	protein_coding	centromere protein U [Source:HGNC Symbol;Acc:HGNC:21348]
ENSG00000111802	2699.726184	1754.480384	0.621722171	2.93E-05	0.000519404	TDP2	6	24649977	24667033	-	3082	protein_coding	tyrosyl-DNA phosphodiesterase 2 [Source:HGNC Symbol;Acc:HGNC:17768]
ENSG00000129566	1296.478611	829.0290665	0.644957075	2.95E-05	0.000521619	TEP1	14	20365667	20413429	-	11328	protein_coding	telomerase associated protein 1 [Source:HGNC Symbol;Acc:HGNC:11726]
ENSG00000135916	1085.332729	1623.565154	-0.580707197	2.97E-05	0.000524111	ITM2C	2	230864639	230879248	+	2611	protein_coding	integral membrane protein 2C [Source:HGNC Symbol;Acc:HGNC:6175]
ENSG00000102178	1004.153646	1507.659712	-0.586542622	3.05E-05	0.000538055	UBL4A	X	154483717	154486670	-	2630	protein_coding	ubiquitin like 4A [Source:HGNC Symbol;Acc:HGNC:12505]
ENSG00000169710	19555.89186	30640.45101	-0.64781915	3.05E-05	0.000538517	FASN	17	82078333	82098332	-	9364	protein_coding	fatty acid synthase [Source:HGNC Symbol;Acc:HGNC:3594]
ENSG00000168795	519.9632146	297.3393815	0.806393401	3.06E-05	0.000539363	ZBTB5	9	37438114	37465399	-	4627	protein_coding	zinc finger and BTB domain containing 5 [Source:HGNC Symbol;Acc:HGNC:23836]
ENSG00000135624	5104.880545	7186.529513	-0.493426588	3.07E-05	0.000539943	CCT7	2	73233420	73253021	+	3591	protein_coding	chaperonin containing TCP1 subunit 7 [Source:HGNC Symbol;Acc:HGNC:1622]
ENSG00000151014	677.82029	385.644616	0.813390286	3.07E-05	0.000539943	NOCT	4	139015789	139045939	+	2504	protein_coding	nocturnin [Source:HGNC Symbol;Acc:HGNC:14254]
ENSG00000086289	3458.050312	2428.028946	0.510163338	3.13E-05	0.000549262	EPDR1	7	37683843	37951941	+	2864	protein_coding	ependymin related 1 [Source:HGNC Symbol;Acc:HGNC:17572]
ENSG00000076242	598.7704021	1026.337279	-0.776519112	3.14E-05	0.000550319	MLH1	3	36993332	37050918	+	3532	protein_coding	mutL homolog 1 [Source:HGNC Symbol;Acc:HGNC:7127]
ENSG00000132780	567.0140593	920.2214614	-0.697693467	3.20E-05	0.000559419	NASP	1	45583846	45618904	+	8304	protein_coding	nuclear autoantigenic sperm protein [Source:HGNC Symbol;Acc:HGNC:7644]
ENSG00000196083	200.1790161	85.88819202	1.219864231	3.20E-05	0.000559419	IL1RAP	3	190514051	190659750	+	11558	protein_coding	interleukin 1 receptor accessory protein [Source:HGNC Symbol;Acc:HGNC:5995]
ENSG00000154978	1148.846165	1725.847127	-0.587518783	3.34E-05	0.000583411	VOPP1	7	55436056	55572988	-	5364	protein_coding	VOPP1, WBP1/VOPP1 family member [Source:HGNC Symbol;Acc:HGNC:34518]
ENSG00000179532	451.6977926	233.3214212	0.953954405	3.37E-05	0.00058663	DNHD1	11	6497260	6593758	+	19629	protein_coding	dynein heavy chain domain 1 [Source:HGNC Symbol;Acc:HGNC:26532]
ENSG00000042445	2048.021329	1347.755193	0.603421032	3.39E-05	0.000591025	RETSAT	2	85342088	85354620	-	4005	protein_coding	retinol saturase [Source:HGNC Symbol;Acc:HGNC:25991]
ENSG00000141543	1360.105204	1992.95499	-0.551071679	3.51E-05	0.000610063	EIF4A3	17	80135214	80147183	-	4967	protein_coding	eukaryotic translation initiation factor 4A3 [Source:HGNC Symbol;Acc:HGNC:18683]
ENSG00000183048	81.1038962	191.6299501	-1.242781281	3.59E-05	0.000622743	SLC25A10	17	81712236	81721016	+	2621	protein_coding	solute carrier family 25 member 10 [Source:HGNC Symbol;Acc:HGNC:10980]
ENSG00000059377	808.7720277	489.8338173	0.724002759	3.59E-05	0.000622743	TBXAS1	7	139777051	140020325	+	6200	protein_coding	thromboxane A synthase 1 [Source:HGNC Symbol;Acc:HGNC:11609]
ENSG00000124006	360.2948313	606.8013899	-0.752729932	3.60E-05	0.000623369	OBSL1	2	219550729	219571859	-	9611	protein_coding	obscurin like 1 [Source:HGNC Symbol;Acc:HGNC:29092]
ENSG00000143363	247.5254173	447.0174051	-0.852718085	3.61E-05	0.000624454	PRUNE1	1	151008420	151035713	+	3156	protein_coding	prune exopolyphosphatase 1 [Source:HGNC Symbol;Acc:HGNC:13420]
ENSG00000166823	60.01886357	157.2533385	-1.392318427	3.63E-05	0.000626649	MESP1	15	89748661	89751310	-	2369	protein_coding	mesoderm posterior bHLH transcription factor 1 [Source:HGNC Symbol;Acc:HGNC:29658]
ENSG00000276043	431.6587485	743.1076267	-0.781669196	3.63E-05	0.000626651	UHRF1	19	4903080	4962154	+	5145	protein_coding	ubiquitin like with PHD and ring finger domains 1 [Source:HGNC Symbol;Acc:HGNC:12556]
ENSG00000140365	1256.15113	1907.571085	-0.602956219	3.68E-05	0.00063515	COMMD4	15	75335891	75343224	+	6779	protein_coding	COMM domain containing 4 [Source:HGNC Symbol;Acc:HGNC:26027]
ENSG00000153823	186.6578531	78.36967896	1.251028197	3.70E-05	0.000637215	PID1	2	228850526	229271285	-	3364	protein_coding	phosphotyrosine interaction domain containing 1 [Source:HGNC Symbol;Acc:HGNC:26084]
ENSG00000167193	2163.808109	1437.639784	0.589810726	3.73E-05	0.000642164	CRK	17	1420689	1463162	-	4090	protein_coding	CRK proto-oncogene, adaptor protein [Source:HGNC Symbol;Acc:HGNC:2362]
ENSG00000134461	78.96650656	187.2950642	-1.245176142	3.84E-05	0.000660263	ANKRD16	10	5861617	5889906	-	3059	protein_coding	ankyrin repeat domain 16 [Source:HGNC Symbol;Acc:HGNC:23471]
ENSG00000113732	2679.064	3917.928429	-0.548308876	3.89E-05	0.00066678	ATP6V0E1	5	172983757	173035445	+	1623	protein_coding	ATPase H+ transporting V0 subunit e1 [Source:HGNC Symbol;Acc:HGNC:863]
ENSG00000172301	619.2643217	1001.929471	-0.693373256	3.92E-05	0.000672026	COPRS	17	31851864	31859337	-	1432	protein_coding	coordinator of PRMT5 and differentiation stimulator [Source:HGNC Symbol;Acc:HGNC:28848]
ENSG00000184524	64.76340564	12.84118222	2.33283332	3.99E-05	0.000683244	CEND1	11	787104	790123	-	1649	protein_coding	cell cycle exit and neuronal differentiation 1 [Source:HGNC Symbol;Acc:HGNC:24153]
ENSG00000084693	252.8915977	451.9152221	-0.838815098	4.04E-05	0.000689894	AGBL5	2	27042364	27070622	+	5283	protein_coding	ATP/GTP binding protein like 5 [Source:HGNC Symbol;Acc:HGNC:26147]
ENSG00000168028	20957.62606	29332.77866	-0.485050342	4.11E-05	0.000702123	RPSA	3	39406689	39412542	+	3936	protein_coding	ribosomal protein SA [Source:HGNC Symbol;Acc:HGNC:6502]
ENSG00000171451	137.0527121	49.89529165	1.457553551	4.13E-05	0.000704603	DSEL	18	67506582	67516980	-	9531	protein_coding	dermatan sulfate epimerase like [Source:HGNC Symbol;Acc:HGNC:18144]
ENSG00000173153	1178.298355	1743.780086	-0.565606399	4.18E-05	0.000710766	ESRRA	11	64305572	64316743	+	3030	protein_coding	estrogen related receptor alpha [Source:HGNC Symbol;Acc:HGNC:3471]
ENSG00000179148	148.7394855	56.23021932	1.4042804	4.18E-05	0.000710766	ALOXE3	17	8095900	8119047	-	3760	protein_coding	arachidonate lipoxygenase 3 [Source:HGNC Symbol;Acc:HGNC:13743]
ENSG00000135750	557.8287261	327.3155327	0.768701722	4.20E-05	0.000713127	KCNK1	1	233614004	233672512	+	3627	protein_coding	potassium two pore domain channel subfamily K member 1 [Source:HGNC Symbol;Acc:HGNC:6272]
ENSG00000100479	68.71210315	179.0413719	-1.38420254	4.22E-05	0.000716621	POLE2	14	49643555	49688422	-	2955	protein_coding	DNA polymerase epsilon 2, accessory subunit [Source:HGNC Symbol;Acc:HGNC:9178]
ENSG00000006451	1088.160251	682.8676301	0.672470336	4.23E-05	0.00071696	RALA	7	39623483	39708124	+	3665	protein_coding	RAS like proto-oncogene A [Source:HGNC Symbol;Acc:HGNC:9839]
ENSG00000049249	440.5574705	240.2848544	0.873390744	4.28E-05	0.00072426	TNFRSF9	1	7915894	7943165	-	6331	protein_coding	TNF receptor superfamily member 9 [Source:HGNC Symbol;Acc:HGNC:11924]
ENSG00000204592	6875.559465	4954.42198	0.472746068	4.34E-05	0.000733406	HLA-E	6	30489467	30494205	+	2975	protein_coding	major histocompatibility complex, class I, E [Source:HGNC Symbol;Acc:HGNC:4962]
ENSG00000259781	139.3717516	292.2037419	-1.065803671	4.35E-05	0.00073499	HMGB1P6	15	71164770	71165415	-	646	processed_pseudogene	high mobility group box 1 pseudogene 6 [Source:HGNC Symbol;Acc:HGNC:4998]
ENSG00000170892	1344.643939	1959.599409	-0.543298272	4.38E-05	0.000738334	TSEN34	19	54189938	54194536	+	3542	protein_coding	tRNA splicing endonuclease subunit 34 [Source:HGNC Symbol;Acc:HGNC:15506]
ENSG00000070778	458.474763	250.1049638	0.873354524	4.42E-05	0.000744075	PTPN21	14	88465778	88554733	-	7396	protein_coding	protein tyrosine phosphatase, non-receptor type 21 [Source:HGNC Symbol;Acc:HGNC:9651]
ENSG00000172927	2705.529349	1889.442323	0.518066412	4.49E-05	0.000753925	MYEOV	11	69294138	69367726	+	3760	protein_coding	myeloma overexpressed [Source:HGNC Symbol;Acc:HGNC:7563]
ENSG00000140519	1780.063042	1211.324738	0.555188139	4.49E-05	0.000753925	RHCG	15	89471398	89496613	-	2607	protein_coding	Rh family C glycoprotein [Source:HGNC Symbol;Acc:HGNC:18140]
ENSG00000103502	1311.825969	1959.695468	-0.578574041	4.49E-05	0.000753953	CDIPT	16	29858357	29863736	-	3325	protein_coding	CDP-diacylglycerol--inositol 3-phosphatidyltransferase [Source:HGNC Symbol;Acc:HGNC:1769]
ENSG00000157800	1065.86991	691.9544027	0.623433728	4.54E-05	0.000760632	SLC37A3	7	140293693	140404433	-	10588	protein_coding	solute carrier family 37 member 3 [Source:HGNC Symbol;Acc:HGNC:20651]
ENSG00000121895	1709.645343	1121.598095	0.608405593	4.55E-05	0.000760999	TMEM156	4	38966744	39032922	-	2562	protein_coding	transmembrane protein 156 [Source:HGNC Symbol;Acc:HGNC:26260]
ENSG00000158402	59.26843149	153.3433047	-1.369561731	4.61E-05	0.000771275	CDC25C	5	138285265	138338355	-	3338	protein_coding	cell division cycle 25C [Source:HGNC Symbol;Acc:HGNC:1727]
ENSG00000265962	22.93430936	85.81476622	-1.901784005	4.64E-05	0.000774901	GACAT2	18	8695856	8707621	-	818	antisense	gastric cancer associated transcript 2 [Source:HGNC Symbol;Acc:HGNC:50516]
ENSG00000136463	786.4444694	1203.797452	-0.614631424	4.65E-05	0.000774901	TACO1	17	63600872	63608365	+	2315	protein_coding	translational activator of cytochrome c oxidase I [Source:HGNC Symbol;Acc:HGNC:24316]
ENSG00000183207	1760.312111	2533.42805	-0.525502328	4.65E-05	0.000774901	RUVBL2	19	48993448	49015995	+	3670	protein_coding	RuvB like AAA ATPase 2 [Source:HGNC Symbol;Acc:HGNC:10475]
ENSG00000139910	659.5627794	391.505741	0.751705873	4.80E-05	0.000799036	NOVA1	14	26443093	26597754	-	10046	protein_coding	NOVA alternative splicing regulator 1 [Source:HGNC Symbol;Acc:HGNC:7886]
ENSG00000133216	1587.682402	990.8472621	0.67985957	4.81E-05	0.00079995	EPHB2	1	22710839	22921500	+	12516	protein_coding	EPH receptor B2 [Source:HGNC Symbol;Acc:HGNC:3393]
ENSG00000182481	3215.443643	4647.720149	-0.531451796	4.84E-05	0.000803756	KPNA2	17	68035519	68046842	+	3140	protein_coding	karyopherin subunit alpha 2 [Source:HGNC Symbol;Acc:HGNC:6395]
ENSG00000033011	644.9725462	1012.062671	-0.649511215	4.88E-05	0.00080891	ALG1	16	5033923	5087379	+	4553	protein_coding	ALG1, chitobiosyldiphosphodolichol beta-mannosyltransferase [Source:HGNC Symbol;Acc:HGNC:18294]
ENSG00000132003	304.5730778	145.4331874	1.065773765	4.89E-05	0.000808928	ZSWIM4	19	13795460	13832230	+	4713	protein_coding	zinc finger SWIM-type containing 4 [Source:HGNC Symbol;Acc:HGNC:25704]
ENSG00000182173	457.132467	754.1514995	-0.721162365	5.00E-05	0.00082612	TSEN54	17	75516060	75524739	+	3440	protein_coding	tRNA splicing endonuclease subunit 54 [Source:HGNC Symbol;Acc:HGNC:27561]
ENSG00000184530	61.99693413	12.3105777	2.331080842	5.08E-05	0.000838308	C6orf58	6	127519455	127591817	+	1530	protein_coding	chromosome 6 open reading frame 58 [Source:HGNC Symbol;Acc:HGNC:20960]
ENSG00000184347	2737.231334	1703.408876	0.684235339	5.15E-05	0.00084881	SLIT3	5	168661733	169301129	-	14260	protein_coding	slit guidance ligand 3 [Source:HGNC Symbol;Acc:HGNC:11087]
ENSG00000186204	569.651737	339.0710306	0.748753874	5.16E-05	0.000850679	CYP4F12	19	15672757	15697174	+	5351	protein_coding	cytochrome P450 family 4 subfamily F member 12 [Source:HGNC Symbol;Acc:HGNC:18857]
ENSG00000183684	1111.556879	1659.907639	-0.578545592	5.25E-05	0.000863748	ALYREF	17	81887844	81891586	-	1574	protein_coding	Aly/REF export factor [Source:HGNC Symbol;Acc:HGNC:19071]
ENSG00000075223	2127.738267	1473.92823	0.529626438	5.29E-05	0.000869923	SEMA3C	7	80742538	80922359	-	6268	protein_coding	semaphorin 3C [Source:HGNC Symbol;Acc:HGNC:10725]
ENSG00000074071	1681.367935	2497.252287	-0.570649648	5.35E-05	0.000878029	MRPS34	16	1771890	1773155	-	1097	protein_coding	mitochondrial ribosomal protein S34 [Source:HGNC Symbol;Acc:HGNC:16618]
ENSG00000197712	1195.185297	773.4587583	0.627324889	5.37E-05	0.000880744	FAM114A1	4	38867677	38945739	+	4871	protein_coding	family with sequence similarity 114 member A1 [Source:HGNC Symbol;Acc:HGNC:25087]
ENSG00000004468	1980.157926	1353.442228	0.549178157	5.40E-05	0.000884927	CD38	4	15778275	15853230	+	6855	protein_coding	CD38 molecule [Source:HGNC Symbol;Acc:HGNC:1667]
ENSG00000132541	101.4764656	220.4880903	-1.120970993	5.41E-05	0.000885563	RIDA	8	98102344	98117241	-	1567	protein_coding	reactive intermediate imine deaminase A homolog [Source:HGNC Symbol;Acc:HGNC:16897]
ENSG00000241468	837.330105	1338.166458	-0.676103613	5.53E-05	0.000903194	ATP5MF	7	99448475	99466331	-	2275	protein_coding	ATP synthase membrane subunit f [Source:HGNC Symbol;Acc:HGNC:848]
ENSG00000278619	177.3355317	340.3603684	-0.940428561	5.71E-05	0.000932768	MRM1	17	36601572	36608971	+	1857	protein_coding	mitochondrial rRNA methyltransferase 1 [Source:HGNC Symbol;Acc:HGNC:26202]
ENSG00000115306	6604.565171	4303.954913	0.617778999	5.75E-05	0.000938183	SPTBN1	2	54456285	54671445	+	18504	protein_coding	spectrin beta, non-erythrocytic 1 [Source:HGNC Symbol;Acc:HGNC:11275]
ENSG00000126749	960.9986423	1449.812282	-0.593733146	5.80E-05	0.000944072	EMG1	12	6970893	6997428	+	6268	protein_coding	EMG1, N1-specific pseudouridine methyltransferase [Source:HGNC Symbol;Acc:HGNC:16912]
ENSG00000164292	336.8297087	580.5237677	-0.784966117	5.81E-05	0.000945098	RHOBTB3	5	95713522	95824383	+	8833	protein_coding	Rho related BTB domain containing 3 [Source:HGNC Symbol;Acc:HGNC:18757]
ENSG00000152253	46.66446328	129.4975065	-1.4733151	5.84E-05	0.000948363	SPC25	2	168834132	168913371	-	1841	protein_coding	SPC25, NDC80 kinetochore complex component [Source:HGNC Symbol;Acc:HGNC:24031]
ENSG00000101076	764.0245844	1200.493291	-0.651287671	5.84E-05	0.000948363	HNF4A	20	44355700	44434596	+	7311	protein_coding	hepatocyte nuclear factor 4 alpha [Source:HGNC Symbol;Acc:HGNC:5024]
ENSG00000133313	1164.30743	1720.189655	-0.563420393	5.85E-05	0.00094888	CNDP2	18	74495816	74523454	+	11848	protein_coding	carnosine dipeptidase 2 [Source:HGNC Symbol;Acc:HGNC:24437]
ENSG00000173272	497.3095745	872.4878447	-0.810794842	6.00E-05	0.000971031	MZT2A	2	131464900	131492743	-	4093	protein_coding	mitotic spindle organizing protein 2A [Source:HGNC Symbol;Acc:HGNC:33187]
ENSG00000070404	4316.283799	5964.432894	-0.466630926	6.06E-05	0.000979527	FSTL3	19	676365	683399	+	3067	protein_coding	follistatin like 3 [Source:HGNC Symbol;Acc:HGNC:3973]
ENSG00000168137	1469.1902	902.5997507	0.702761091	6.13E-05	0.000989858	SETD5	3	9397615	9479240	+	10808	protein_coding	SET domain containing 5 [Source:HGNC Symbol;Acc:HGNC:25566]
ENSG00000163362	670.1276265	1087.241792	-0.698114268	6.17E-05	0.000995924	INAVA	1	200891048	200915735	+	5413	protein_coding	innate immunity activator [Source:HGNC Symbol;Acc:HGNC:25599]
ENSG00000164405	1732.156804	2683.672251	-0.631969549	6.22E-05	0.00100213	UQCRQ	5	132866560	132868031	+	1472	protein_coding	ubiquinol-cytochrome c reductase complex III subunit VII [Source:HGNC Symbol;Acc:HGNC:29594]
ENSG00000149476	519.65202	845.6648364	-0.700874177	6.28E-05	0.001011421	TKFC	11	61333210	61353295	+	8136	protein_coding	triokinase and FMN cyclase [Source:HGNC Symbol;Acc:HGNC:24552]
ENSG00000138629	448.7280912	743.0499036	-0.729444328	6.40E-05	0.001028662	UBL7	15	74445977	74461182	-	1885	protein_coding	ubiquitin like 7 [Source:HGNC Symbol;Acc:HGNC:28221]
ENSG00000107201	2854.981298	4112.228025	-0.526246605	6.60E-05	0.001059815	DDX58	9	32455705	32526324	-	4353	protein_coding	DExD/H-box helicase 58 [Source:HGNC Symbol;Acc:HGNC:19102]
ENSG00000183856	271.5206025	546.2058004	-1.007856808	6.61E-05	0.001060922	IQGAP3	1	156525405	156572604	-	6742	protein_coding	IQ motif containing GTPase activating protein 3 [Source:HGNC Symbol;Acc:HGNC:20669]
ENSG00000143515	2085.726019	1300.979796	0.680840883	6.83E-05	0.001093571	ATP8B2	1	154325553	154351307	+	7572	protein_coding	ATPase phospholipid transporting 8B2 [Source:HGNC Symbol;Acc:HGNC:13534]
ENSG00000128510	213.1544786	95.96182664	1.150892849	6.83E-05	0.001093571	CPA4	7	130293134	130324180	+	3958	protein_coding	carboxypeptidase A4 [Source:HGNC Symbol;Acc:HGNC:15740]
ENSG00000142279	192.7967964	360.0181323	-0.900032224	7.06E-05	0.00112759	WTIP	19	34481638	34512304	+	13733	protein_coding	WT1 interacting protein [Source:HGNC Symbol;Acc:HGNC:20964]
ENSG00000171132	220.0587411	399.195581	-0.858582615	7.06E-05	0.00112759	PRKCE	2	45651345	46187990	+	9908	protein_coding	protein kinase C epsilon [Source:HGNC Symbol;Acc:HGNC:9401]
ENSG00000117597	706.2495735	439.057416	0.686220653	7.09E-05	0.001130765	UTP25	1	209828007	209857565	+	10376	protein_coding	UTP25, small subunit processor component [Source:HGNC Symbol;Acc:HGNC:28440]
ENSG00000113387	1045.134041	1693.88111	-0.696704785	7.22E-05	0.001150774	SUB1	5	32531633	32604079	+	9324	protein_coding	SUB1 homolog, transcriptional regulator [Source:HGNC Symbol;Acc:HGNC:19985]
ENSG00000172009	753.3086127	1139.886165	-0.598060007	7.26E-05	0.001155313	THOP1	19	2785460	2815807	+	7464	protein_coding	thimet oligopeptidase 1 [Source:HGNC Symbol;Acc:HGNC:11793]
ENSG00000163507	128.8217917	259.7625189	-1.012186858	7.28E-05	0.001156475	CIP2A	3	108549869	108589644	-	4579	protein_coding	cell proliferation regulating inhibitor of protein phosphatase 2A [Source:HGNC Symbol;Acc:HGNC:29302]
ENSG00000185022	770.1791657	485.9570313	0.66458008	7.52E-05	0.001194447	MAFF	22	38200767	38216511	+	5615	protein_coding	MAF bZIP transcription factor F [Source:HGNC Symbol;Acc:HGNC:6780]
ENSG00000255248	252.0726714	121.6197158	1.053213067	7.55E-05	0.001197274	MIR100HG	11	122028327	122556721	-	19385	processed_transcript	mir-100-let-7a-2-mir-125b-1 cluster host gene [Source:HGNC Symbol;Acc:HGNC:39522]
ENSG00000197728	3919.56327	5461.158031	-0.478448318	7.59E-05	0.001201546	RPS26	12	56041351	56044697	+	2053	protein_coding	ribosomal protein S26 [Source:HGNC Symbol;Acc:HGNC:10414]
ENSG00000142871	1170.232696	1764.385455	-0.591422815	7.60E-05	0.001202717	CYR61	1	85580761	85583962	+	2455	protein_coding	cysteine rich angiogenic inducer 61 [Source:HGNC Symbol;Acc:HGNC:2654]
ENSG00000168061	315.1840883	532.6109727	-0.757398844	7.61E-05	0.001203059	SAC3D1	11	65040901	65044828	+	1772	protein_coding	SAC3 domain containing 1 [Source:HGNC Symbol;Acc:HGNC:30179]
ENSG00000070950	169.0591988	320.0907228	-0.921498605	7.64E-05	0.001205361	RAD18	3	8775402	8963773	-	6983	protein_coding	RAD18, E3 ubiquitin protein ligase [Source:HGNC Symbol;Acc:HGNC:18278]
ENSG00000141441	168.2179418	70.51636351	1.253319057	7.65E-05	0.001205361	GAREM1	18	32124877	32470484	-	7568	protein_coding	GRB2 associated regulator of MAPK1 subtype 1 [Source:HGNC Symbol;Acc:HGNC:26136]
ENSG00000146676	959.7173969	624.0753591	0.620638329	7.66E-05	0.001205948	PURB	7	44876293	44885361	-	9069	protein_coding	purine rich element binding protein B [Source:HGNC Symbol;Acc:HGNC:9702]
ENSG00000125968	2196.882915	3129.998339	-0.510839977	7.71E-05	0.001212539	ID1	20	31605283	31606515	+	1233	protein_coding	inhibitor of DNA binding 1, HLH protein [Source:HGNC Symbol;Acc:HGNC:5360]
ENSG00000136986	2181.034518	1524.215126	0.516923587	7.74E-05	0.00121642	DERL1	8	123013164	123042423	-	7081	protein_coding	derlin 1 [Source:HGNC Symbol;Acc:HGNC:28454]
ENSG00000179833	686.1278989	409.2124137	0.744350884	7.92E-05	0.001243226	SERTAD2	2	64631621	64751005	-	6274	protein_coding	SERTA domain containing 2 [Source:HGNC Symbol;Acc:HGNC:30784]
ENSG00000185420	175.986543	334.3112926	-0.926731011	7.96E-05	0.001244946	SMYD3	1	245749342	246507312	-	5866	protein_coding	SET and MYND domain containing 3 [Source:HGNC Symbol;Acc:HGNC:15513]
ENSG00000117450	8106.600927	11165.62015	-0.461877705	7.94E-05	0.001244946	PRDX1	1	45511036	45523047	-	1522	protein_coding	peroxiredoxin 1 [Source:HGNC Symbol;Acc:HGNC:9352]
ENSG00000113615	896.7883808	578.0901013	0.633163872	7.95E-05	0.001244946	SEC24A	5	134648789	134727823	+	7201	protein_coding	SEC24 homolog A, COPII coat complex component [Source:HGNC Symbol;Acc:HGNC:10703]
ENSG00000145431	456.5190232	261.2730553	0.804236527	7.97E-05	0.001245231	PDGFC	4	156760454	156971394	-	5593	protein_coding	platelet derived growth factor C [Source:HGNC Symbol;Acc:HGNC:8801]
ENSG00000169604	2985.289066	4328.115205	-0.535930674	8.00E-05	0.00124882	ANTXR1	2	69013178	69249327	+	8185	protein_coding	ANTXR cell adhesion molecule 1 [Source:HGNC Symbol;Acc:HGNC:21014]
ENSG00000169169	233.8605733	449.3259316	-0.943036472	8.04E-05	0.001252681	CPT1C	19	49690898	49713731	+	5864	protein_coding	carnitine palmitoyltransferase 1C [Source:HGNC Symbol;Acc:HGNC:18540]
ENSG00000095539	157.5920441	327.4554541	-1.056492351	8.09E-05	0.001258975	SEMA4G	10	100969518	100985871	+	5253	protein_coding	semaphorin 4G [Source:HGNC Symbol;Acc:HGNC:10735]
ENSG00000174574	815.2973523	1233.920455	-0.597218575	8.14E-05	0.001266032	AKIRIN1	1	38991223	39006059	+	2741	protein_coding	akirin 1 [Source:HGNC Symbol;Acc:HGNC:25744]
ENSG00000176890	173.5535969	325.3154909	-0.907081706	8.20E-05	0.001273805	TYMS	18	657604	673578	+	2470	protein_coding	thymidylate synthetase [Source:HGNC Symbol;Acc:HGNC:12441]
ENSG00000109332	2545.285491	3677.34202	-0.530775178	8.21E-05	0.001274455	UBE2D3	4	102794383	102868896	-	10069	protein_coding	ubiquitin conjugating enzyme E2 D3 [Source:HGNC Symbol;Acc:HGNC:12476]
ENSG00000162062	220.1875349	410.0191763	-0.895259096	8.23E-05	0.001274937	TEDC2	16	2460080	2464963	+	2854	protein_coding	tubulin epsilon and delta complex 2 [Source:HGNC Symbol;Acc:HGNC:25849]
ENSG00000198832	2109.125651	1330.010667	0.665203225	8.23E-05	0.001274937	SELENOM	22	31104772	31120069	-	3187	protein_coding	selenoprotein M [Source:HGNC Symbol;Acc:HGNC:30397]
ENSG00000110395	341.85492	645.5803041	-0.918197872	8.32E-05	0.001287125	CBL	11	119206276	119313926	+	11740	protein_coding	Cbl proto-oncogene [Source:HGNC Symbol;Acc:HGNC:1541]
ENSG00000091527	2645.321392	1863.783513	0.505340963	8.39E-05	0.001296264	CDV3	3	133573730	133590261	+	4367	protein_coding	CDV3 homolog [Source:HGNC Symbol;Acc:HGNC:26928]
ENSG00000165806	1000.841474	622.4738518	0.685557372	8.43E-05	0.001300944	CASP7	10	113679162	113730907	+	3528	protein_coding	caspase 7 [Source:HGNC Symbol;Acc:HGNC:1508]
ENSG00000102882	1089.41022	1596.471076	-0.551027159	8.52E-05	0.001314039	MAPK3	16	30114105	30123506	-	3669	protein_coding	mitogen-activated protein kinase 3 [Source:HGNC Symbol;Acc:HGNC:6877]
ENSG00000164104	342.142282	615.2245667	-0.844101556	8.54E-05	0.001314947	HMGB2	4	173331695	173335125	-	2775	protein_coding	high mobility group box 2 [Source:HGNC Symbol;Acc:HGNC:5000]
ENSG00000188554	2600.8777	1791.755692	0.537831813	8.57E-05	0.001318345	NBR1	17	43170481	43211689	+	8405	protein_coding	NBR1, autophagy cargo receptor [Source:HGNC Symbol;Acc:HGNC:6746]
ENSG00000179954	18.02300462	76.36963719	-2.069261767	8.60E-05	0.001320171	SSC5D	19	55488404	55519098	+	7314	protein_coding	scavenger receptor cysteine rich family member with 5 domains [Source:HGNC Symbol;Acc:HGNC:26641]
ENSG00000167118	674.9786316	1028.861916	-0.608381023	8.60E-05	0.001320171	URM1	9	128371319	128392016	+	4410	protein_coding	ubiquitin related modifier 1 [Source:HGNC Symbol;Acc:HGNC:28378]
ENSG00000115084	1401.04763	951.3664165	0.558352519	8.62E-05	0.001321033	SLC35F5	2	113705011	113756823	-	7445	protein_coding	solute carrier family 35 member F5 [Source:HGNC Symbol;Acc:HGNC:23617]
ENSG00000160712	337.9590786	182.6909503	0.887776758	8.69E-05	0.001330082	IL6R	1	154405193	154469450	+	6453	protein_coding	interleukin 6 receptor [Source:HGNC Symbol;Acc:HGNC:6019]
ENSG00000134574	613.671079	942.6310702	-0.618855917	8.73E-05	0.001335696	DDB2	11	47214465	47239240	+	4897	protein_coding	damage specific DNA binding protein 2 [Source:HGNC Symbol;Acc:HGNC:2718]
ENSG00000102287	711.2822284	420.9600602	0.75614399	8.87E-05	0.001354848	GABRE	X	151953124	151974680	-	9612	protein_coding	gamma-aminobutyric acid type A receptor epsilon subunit [Source:HGNC Symbol;Acc:HGNC:4085]
ENSG00000105464	1618.657036	1070.693308	0.596533768	8.92E-05	0.001360768	GRIN2D	19	48394875	48444931	+	5093	protein_coding	glutamate ionotropic receptor NMDA type subunit 2D [Source:HGNC Symbol;Acc:HGNC:4588]
ENSG00000119969	266.4730603	461.5238267	-0.791757085	8.93E-05	0.001361345	HELLS	10	94501434	94613905	+	10148	protein_coding	helicase, lymphoid specific [Source:HGNC Symbol;Acc:HGNC:4861]
ENSG00000114942	3312.905169	5091.954786	-0.620207081	9.01E-05	0.001372481	EEF1B2	2	206159585	206162928	+	1915	protein_coding	eukaryotic translation elongation factor 1 beta 2 [Source:HGNC Symbol;Acc:HGNC:3208]
ENSG00000138190	380.1745563	626.409282	-0.719753684	9.04E-05	0.001375242	EXOC6	10	92834713	93059493	+	6193	protein_coding	exocyst complex component 6 [Source:HGNC Symbol;Acc:HGNC:23196]
ENSG00000149289	279.8505423	139.9304188	0.999204917	9.08E-05	0.001379901	ZC3H12C	11	110093361	110171841	+	9719	protein_coding	zinc finger CCCH-type containing 12C [Source:HGNC Symbol;Acc:HGNC:29362]
ENSG00000164111	7581.345217	5540.885386	0.452404532	9.10E-05	0.001381156	ANXA5	4	121667955	121697113	-	3034	protein_coding	annexin A5 [Source:HGNC Symbol;Acc:HGNC:543]
ENSG00000108179	3071.562606	2190.46361	0.487627894	9.15E-05	0.001387787	PPIF	10	79347469	79355337	+	2674	protein_coding	peptidylprolyl isomerase F [Source:HGNC Symbol;Acc:HGNC:9259]
ENSG00000109519	432.5387253	695.2114556	-0.685011324	9.20E-05	0.001393187	GRPEL1	4	7058906	7068197	-	4177	protein_coding	GrpE like 1, mitochondrial [Source:HGNC Symbol;Acc:HGNC:19696]
ENSG00000147804	445.9005692	732.4770699	-0.715904995	9.22E-05	0.001395044	SLC39A4	8	144409742	144416895	-	5033	protein_coding	solute carrier family 39 member 4 [Source:HGNC Symbol;Acc:HGNC:17129]
ENSG00000138031	338.9670983	590.1489961	-0.800135255	9.26E-05	0.00139957	ADCY3	2	24819169	24919839	-	6058	protein_coding	adenylate cyclase 3 [Source:HGNC Symbol;Acc:HGNC:234]
ENSG00000169302	169.6503118	72.49193001	1.226370218	9.27E-05	0.00139957	STK32A	5	147234963	147387852	+	7913	protein_coding	serine/threonine kinase 32A [Source:HGNC Symbol;Acc:HGNC:28317]
ENSG00000175931	1309.771961	816.71941	0.681229233	9.41E-05	0.001417574	UBE2O	17	76389451	76453206	-	6472	protein_coding	ubiquitin conjugating enzyme E2 O [Source:HGNC Symbol;Acc:HGNC:29554]
ENSG00000168781	229.5403816	100.8106932	1.188403179	9.40E-05	0.001417574	PPIP5K1	15	43533462	43590253	-	8075	protein_coding	diphosphoinositol pentakisphosphate kinase 1 [Source:HGNC Symbol;Acc:HGNC:29023]
ENSG00000147912	197.6172762	89.43109682	1.143355579	9.44E-05	0.001420907	FBXO10	9	37510892	37576349	-	5997	protein_coding	F-box protein 10 [Source:HGNC Symbol;Acc:HGNC:13589]
ENSG00000152766	55.85799091	10.3350112	2.42990166	9.47E-05	0.001422566	ANKRD22	10	88822132	88851818	-	1733	protein_coding	ankyrin repeat domain 22 [Source:HGNC Symbol;Acc:HGNC:28321]
ENSG00000223875	34.84889602	0.987783248	5.135123675	9.47E-05	0.001422566	NBEAP3	22	15852990	15893942	+	1493	unprocessed_pseudogene	neurobeachin pseudogene 3 [Source:HGNC Symbol;Acc:HGNC:40004]
ENSG00000163453	2037.395431	2882.636448	-0.500601268	9.59E-05	0.001438418	IGFBP7	4	57030773	57110385	-	1930	protein_coding	insulin like growth factor binding protein 7 [Source:HGNC Symbol;Acc:HGNC:5476]
ENSG00000171522	387.3297137	209.8349006	0.882567146	9.67E-05	0.001448172	PTGER4	5	40679498	40693735	+	3961	protein_coding	prostaglandin E receptor 4 [Source:HGNC Symbol;Acc:HGNC:9596]
ENSG00000179403	292.6890165	505.9662214	-0.788588951	9.71E-05	0.001453283	VWA1	1	1434861	1442882	+	5065	protein_coding	von Willebrand factor A domain containing 1 [Source:HGNC Symbol;Acc:HGNC:30910]
ENSG00000104870	852.5188948	1286.42767	-0.593764548	9.73E-05	0.001454902	FCGRT	19	49506816	49526333	+	4173	protein_coding	Fc fragment of IgG receptor and transporter [Source:HGNC Symbol;Acc:HGNC:3621]
ENSG00000143314	771.1648546	1168.057156	-0.599114132	9.78E-05	0.001458725	MRPL24	1	156737303	156741590	-	1695	protein_coding	mitochondrial ribosomal protein L24 [Source:HGNC Symbol;Acc:HGNC:14037]
ENSG00000131094	1071.258422	1585.391191	-0.565152665	9.78E-05	0.001458725	C1QL1	17	44959693	44968071	-	1295	protein_coding	complement C1q like 1 [Source:HGNC Symbol;Acc:HGNC:24182]
ENSG00000198208	72.62283178	18.21280191	1.993893515	9.82E-05	0.001462844	RPS6KL1	14	74903954	74923396	-	7617	protein_coding	ribosomal protein S6 kinase like 1 [Source:HGNC Symbol;Acc:HGNC:20222]
ENSG00000170852	335.7234204	556.7259988	-0.730191513	9.94E-05	0.001477681	KBTBD2	7	32868172	32894131	-	4987	protein_coding	kelch repeat and BTB domain containing 2 [Source:HGNC Symbol;Acc:HGNC:21751]
ENSG00000115414	8638.396033	5466.901343	0.660013796	9.93E-05	0.001477681	FN1	2	215360440	215436172	-	17315	protein_coding	fibronectin 1 [Source:HGNC Symbol;Acc:HGNC:3778]
ENSG00000204128	127.9879782	261.8692343	-1.031688457	0.000101536	0.001508132	C2orf72	2	231037490	231049719	+	3851	protein_coding	chromosome 2 open reading frame 72 [Source:HGNC Symbol;Acc:HGNC:27418]
ENSG00000173786	2054.607704	2884.443451	-0.489524056	0.00010215	0.001515628	CNP	17	41966741	41977731	+	7426	protein_coding	2',3'-cyclic nucleotide 3' phosphodiesterase [Source:HGNC Symbol;Acc:HGNC:2158]
ENSG00000152767	196.5407623	370.5175402	-0.913591935	0.000104241	0.001544991	FARP1	13	98142562	98455176	+	36228	protein_coding	FERM, ARH/RhoGEF and pleckstrin domain protein 1 [Source:HGNC Symbol;Acc:HGNC:3591]
ENSG00000116161	1081.459969	1651.995679	-0.610883331	0.000104967	0.001554102	CACYBP	1	174999163	175011715	+	4511	protein_coding	calcyclin binding protein [Source:HGNC Symbol;Acc:HGNC:30423]
ENSG00000117036	1095.329544	706.6173696	0.632227037	0.000105104	0.001554466	ETV3	1	157121191	157138474	-	6707	protein_coding	ETS variant 3 [Source:HGNC Symbol;Acc:HGNC:3492]
ENSG00000139112	1487.796874	1002.460996	0.570203315	0.000105315	0.001555928	GABARAPL1	12	10212458	10223130	+	4086	protein_coding	GABA type A receptor associated protein like 1 [Source:HGNC Symbol;Acc:HGNC:4068]
ENSG00000134222	113.1557954	236.5697016	-1.063562489	0.000106459	0.001570167	PSRC1	1	109279556	109283186	-	2855	protein_coding	proline and serine rich coiled-coil 1 [Source:HGNC Symbol;Acc:HGNC:24472]
ENSG00000080573	250.4586515	124.2159365	1.010761055	0.000106506	0.001570167	COL5A3	19	9959561	10010471	-	6750	protein_coding	collagen type V alpha 3 chain [Source:HGNC Symbol;Acc:HGNC:14864]
ENSG00000145390	383.2976348	210.5857826	0.862580618	0.000107329	0.001580617	USP53	4	119212587	119295517	+	11950	protein_coding	ubiquitin specific peptidase 53 [Source:HGNC Symbol;Acc:HGNC:29255]
ENSG00000197045	1710.380137	1163.869121	0.555723072	0.000108386	0.001594494	GMFB	14	54474484	54489196	-	7966	protein_coding	glia maturation factor beta [Source:HGNC Symbol;Acc:HGNC:4373]
ENSG00000181830	1470.691815	1004.600959	0.549749104	0.00010956	0.001610054	SLC35C1	11	45804072	45813015	+	4505	protein_coding	solute carrier family 35 member C1 [Source:HGNC Symbol;Acc:HGNC:20197]
ENSG00000091409	1160.563464	776.5532569	0.579311016	0.000112821	0.001656221	ITGA6	2	172427354	172506282	+	6533	protein_coding	integrin subunit alpha 6 [Source:HGNC Symbol;Acc:HGNC:6142]
ENSG00000166888	1634.528515	2374.969415	-0.538970265	0.000113164	0.00165775	STAT6	12	57095408	57132139	-	7298	protein_coding	signal transducer and activator of transcription 6 [Source:HGNC Symbol;Acc:HGNC:11368]
ENSG00000106868	707.3484181	427.6376417	0.725885049	0.000113161	0.00165775	SUSD1	9	112040785	112175408	-	4183	protein_coding	sushi domain containing 1 [Source:HGNC Symbol;Acc:HGNC:25413]
ENSG00000138085	1747.973925	2509.630282	-0.52219071	0.000113714	0.001664049	ATRAID	2	27212027	27217178	+	2019	protein_coding	all-trans retinoic acid induced differentiation factor [Source:HGNC Symbol;Acc:HGNC:24090]
ENSG00000116731	366.2893427	199.3119386	0.879237	0.000115444	0.001687581	PRDM2	1	13700198	13825079	+	10923	protein_coding	PR/SET domain 2 [Source:HGNC Symbol;Acc:HGNC:9347]
ENSG00000117016	54.94079614	143.5310467	-1.385286794	0.000116037	0.001692777	RIMS3	1	40620679	40665657	-	7235	protein_coding	regulating synaptic membrane exocytosis 3 [Source:HGNC Symbol;Acc:HGNC:21292]
ENSG00000139289	7380.305617	5427.127758	0.443451858	0.000116044	0.001692777	PHLDA1	12	76025447	76033932	-	8069	protein_coding	pleckstrin homology like domain family A member 1 [Source:HGNC Symbol;Acc:HGNC:8933]
ENSG00000147155	1084.802666	1581.571207	-0.543967717	0.000116538	0.0016982	EBP	X	48521158	48528716	+	2409	protein_coding	EBP, cholestenol delta-isomerase [Source:HGNC Symbol;Acc:HGNC:3133]
ENSG00000269556	202.831581	376.8279926	-0.89427142	0.000117432	0.001709432	TMEM185A	X	149596556	149631912	-	5158	protein_coding	transmembrane protein 185A [Source:HGNC Symbol;Acc:HGNC:17125]
ENSG00000088992	770.1568349	1168.473235	-0.601473223	0.000118553	0.001723933	TESC	12	117038923	117099479	-	1926	protein_coding	tescalcin [Source:HGNC Symbol;Acc:HGNC:26065]
ENSG00000138834	1156.856716	726.8634611	0.670078834	0.000118796	0.001725656	MAPK8IP3	16	1706183	1770317	+	10285	protein_coding	mitogen-activated protein kinase 8 interacting protein 3 [Source:HGNC Symbol;Acc:HGNC:6884]
ENSG00000167778	1387.14753	926.0687261	0.582644851	0.000119686	0.001736767	SPRYD3	12	53064316	53079420	-	3479	protein_coding	SPRY domain containing 3 [Source:HGNC Symbol;Acc:HGNC:25920]
ENSG00000008517	1037.479347	668.1898817	0.63456799	0.000119846	0.001737269	IL32	16	3065297	3082192	+	3209	protein_coding	interleukin 32 [Source:HGNC Symbol;Acc:HGNC:16830]
ENSG00000101945	95.89811012	207.1163036	-1.108419928	0.000120111	0.001739294	SUV39H1	X	48695554	48709012	+	3368	protein_coding	suppressor of variegation 3-9 homolog 1 [Source:HGNC Symbol;Acc:HGNC:11479]
ENSG00000164938	123.1071988	247.5743175	-1.009014026	0.000120479	0.001742802	TP53INP1	8	94925972	94949411	-	5676	protein_coding	tumor protein p53 inducible nuclear protein 1 [Source:HGNC Symbol;Acc:HGNC:18022]
ENSG00000108953	5305.284371	7332.703889	-0.466784615	0.000121915	0.001761735	YWHAE	17	1344272	1400378	-	3847	protein_coding	tyrosine 3-monooxygenase/tryptophan 5-monooxygenase activation protein epsilon [Source:HGNC Symbol;Acc:HGNC:12851]
ENSG00000109846	53.16745714	142.9427191	-1.434355657	0.000122281	0.001765174	CRYAB	11	111908565	111923722	-	3034	protein_coding	crystallin alpha B [Source:HGNC Symbol;Acc:HGNC:2389]
ENSG00000132436	125.0778257	259.5579442	-1.054940317	0.000122495	0.001766422	FIGNL1	7	50444128	50542535	-	5034	protein_coding	fidgetin like 1 [Source:HGNC Symbol;Acc:HGNC:13286]
ENSG00000105605	541.6393602	321.5934079	0.751982395	0.000124443	0.001792653	CACNG7	19	53909335	53943941	+	2800	protein_coding	calcium voltage-gated channel auxiliary subunit gamma 7 [Source:HGNC Symbol;Acc:HGNC:13626]
ENSG00000198826	252.1411656	433.4655189	-0.782042345	0.000124712	0.001792796	ARHGAP11A	15	32615144	32639949	+	6428	protein_coding	Rho GTPase activating protein 11A [Source:HGNC Symbol;Acc:HGNC:15783]
ENSG00000100626	522.8733671	852.744637	-0.70511038	0.000124686	0.001792796	GALNT16	14	69259277	69357033	+	10802	protein_coding	polypeptide N-acetylgalactosaminyltransferase 16 [Source:HGNC Symbol;Acc:HGNC:23233]
ENSG00000145391	2175.258875	1537.791487	0.500355249	0.00012512	0.001796798	SETD7	4	139495941	139606699	-	13916	protein_coding	SET domain containing lysine methyltransferase 7 [Source:HGNC Symbol;Acc:HGNC:30412]
ENSG00000028203	1486.91915	1014.33887	0.551671596	0.000125436	0.001799469	VEZT	12	95217746	95302790	+	8757	protein_coding	vezatin, adherens junctions transmembrane protein [Source:HGNC Symbol;Acc:HGNC:18258]
ENSG00000278535	36.16735944	109.1789104	-1.590090782	0.000126094	0.001807045	DHRS11	17	36591798	36600806	+	5462	protein_coding	dehydrogenase/reductase 11 [Source:HGNC Symbol;Acc:HGNC:28639]
ENSG00000111859	2416.130174	3371.87084	-0.480936196	0.000126626	0.001812787	NEDD9	6	11183298	11382348	-	10359	protein_coding	neural precursor cell expressed, developmentally down-regulated 9 [Source:HGNC Symbol;Acc:HGNC:7733]
ENSG00000112763	877.1506054	554.2844811	0.662705591	0.00012728	0.00182027	BTN2A1	6	26457904	26476621	+	3787	protein_coding	butyrophilin subfamily 2 member A1 [Source:HGNC Symbol;Acc:HGNC:1136]
ENSG00000130726	6717.96667	9237.262631	-0.459439655	0.000128091	0.001828094	TRIM28	19	58544091	58550722	+	4034	protein_coding	tripartite motif containing 28 [Source:HGNC Symbol;Acc:HGNC:16384]
ENSG00000065911	3764.950623	2670.360029	0.495659477	0.000127985	0.001828094	MTHFD2	2	74198562	74217565	+	4870	protein_coding	methylenetetrahydrofolate dehydrogenase (NADP+ dependent) 2, methenyltetrahydrofolate cyclohydrolase [Source:HGNC Symbol;Acc:HGNC:7434]
ENSG00000167281	109.8815923	38.45012086	1.514749484	0.000131037	0.001868224	RBFOX3	17	79089345	79516148	-	9873	protein_coding	RNA binding fox-1 homolog 3 [Source:HGNC Symbol;Acc:HGNC:27097]
ENSG00000127445	592.2904899	968.2949684	-0.708567009	0.00013185	0.00187788	PIN1	19	9835257	9849682	+	4570	protein_coding	peptidylprolyl cis/trans isomerase, NIMA-interacting 1 [Source:HGNC Symbol;Acc:HGNC:8988]
ENSG00000187837	1126.624319	729.4402944	0.627270877	0.000133503	0.001899464	HIST1H1C	6	26055787	26056428	-	642	protein_coding	histone cluster 1 H1 family member c [Source:HGNC Symbol;Acc:HGNC:4716]
ENSG00000164070	237.1191384	419.9145539	-0.822889085	0.000133797	0.001900471	HSPA4L	4	127781821	127840733	+	11621	protein_coding	heat shock protein family A (Hsp70) member 4 like [Source:HGNC Symbol;Acc:HGNC:17041]
ENSG00000149782	527.4891154	841.0214658	-0.67256247	0.000133848	0.001900471	PLCB3	11	64251523	64269150	+	4964	protein_coding	phospholipase C beta 3 [Source:HGNC Symbol;Acc:HGNC:9056]
ENSG00000006652	1388.323063	888.0563965	0.644694545	0.000134239	0.001904079	IFRD1	7	112422968	112481017	+	7489	protein_coding	interferon related developmental regulator 1 [Source:HGNC Symbol;Acc:HGNC:5456]
ENSG00000173227	153.7721405	291.4371573	-0.922771216	0.000134511	0.001905985	SYT12	11	67006778	67050863	+	10830	protein_coding	synaptotagmin 12 [Source:HGNC Symbol;Acc:HGNC:18381]
ENSG00000136108	190.5380565	351.6997867	-0.881647529	0.000135545	0.001918678	CKAP2	13	52455429	52476628	+	4547	protein_coding	cytoskeleton associated protein 2 [Source:HGNC Symbol;Acc:HGNC:1990]
ENSG00000152952	7529.001943	5333.551129	0.497346715	0.00013618	0.001925692	PLOD2	3	146069440	146163653	-	7646	protein_coding	procollagen-lysine,2-oxoglutarate 5-dioxygenase 2 [Source:HGNC Symbol;Acc:HGNC:9082]
ENSG00000182551	1104.644422	1635.759365	-0.56608068	0.000138528	0.001956906	ADI1	2	3497361	3519736	-	5560	protein_coding	acireductone dioxygenase 1 [Source:HGNC Symbol;Acc:HGNC:30576]
ENSG00000167680	357.1717528	591.8377896	-0.726976026	0.000138881	0.001959892	SEMA6B	19	4542593	4559808	-	4412	protein_coding	semaphorin 6B [Source:HGNC Symbol;Acc:HGNC:10739]
ENSG00000180667	383.1762846	213.9573605	0.839354293	0.00013989	0.00197212	YOD1	1	207043849	207052980	-	6521	protein_coding	YOD1 deubiquitinase [Source:HGNC Symbol;Acc:HGNC:25035]
ENSG00000056998	154.0297281	306.695382	-0.993086637	0.00014038	0.001973188	GYG2	X	2828788	2882820	+	3655	protein_coding	glycogenin 2 [Source:HGNC Symbol;Acc:HGNC:4700]
ENSG00000047644	303.7161828	549.9269622	-0.853880801	0.000140352	0.001973188	WWC3	X	10015562	10144478	+	7114	protein_coding	WWC family member 3 [Source:HGNC Symbol;Acc:HGNC:29237]
ENSG00000152804	687.7716933	1034.029882	-0.587755337	0.000140393	0.001973188	HHEX	10	92689951	92695646	+	2525	protein_coding	hematopoietically expressed homeobox [Source:HGNC Symbol;Acc:HGNC:4901]
ENSG00000196839	512.1871698	792.3333136	-0.629342938	0.000140771	0.0019765	ADA	20	44619522	44652233	-	2852	protein_coding	adenosine deaminase [Source:HGNC Symbol;Acc:HGNC:186]
ENSG00000135476	349.7441206	654.5927297	-0.903221146	0.000141082	0.001978862	ESPL1	12	53268299	53293643	+	8890	protein_coding	extra spindle pole bodies like 1, separase [Source:HGNC Symbol;Acc:HGNC:16856]
ENSG00000110931	1030.824477	673.3998682	0.613747962	0.00014287	0.002001523	CAMKK2	12	121237691	121298308	-	6931	protein_coding	calcium/calmodulin dependent protein kinase kinase 2 [Source:HGNC Symbol;Acc:HGNC:1470]
ENSG00000123094	497.1197302	297.2003812	0.742853408	0.000142987	0.002001523	RASSF8	12	25959029	26079892	+	7619	protein_coding	Ras association domain family member 8 [Source:HGNC Symbol;Acc:HGNC:13232]
ENSG00000226742	127.3588964	257.3131498	-1.012244337	0.000143161	0.002001938	HSBP1L1	18	79964561	79970822	+	2056	protein_coding	heat shock factor binding protein 1 like 1 [Source:HGNC Symbol;Acc:HGNC:37243]
ENSG00000230882	493.6944024	270.0984513	0.868815696	0.000143503	0.002004696	AC005077.4	7	76071469	76074963	-	3495	processed_pseudogene	hypothetical protein LOC285908 (LOC285908) pseudogene
ENSG00000177084	496.0886288	869.7013489	-0.809126544	0.000143754	0.00200618	POLE	12	132623753	132687365	-	16609	protein_coding	DNA polymerase epsilon, catalytic subunit [Source:HGNC Symbol;Acc:HGNC:9177]
ENSG00000113163	1060.838006	693.2682158	0.613573876	0.00014422	0.002010667	COL4A3BP	5	75356345	75512138	-	18138	protein_coding	collagen type IV alpha 3 binding protein [Source:HGNC Symbol;Acc:HGNC:2205]
ENSG00000125746	374.4294381	612.8906437	-0.709545328	0.000144767	0.002014234	EML2	19	45606994	45645629	-	8224	protein_coding	echinoderm microtubule associated protein like 2 [Source:HGNC Symbol;Acc:HGNC:18035]
ENSG00000076248	784.374823	1162.866556	-0.567797576	0.000144722	0.002014234	UNG	12	109097574	109110992	+	2567	protein_coding	uracil DNA glycosylase [Source:HGNC Symbol;Acc:HGNC:12572]
ENSG00000087008	168.3616228	328.2141874	-0.960628086	0.000146333	0.002033981	ACOX3	4	8366282	8440723	-	3846	protein_coding	acyl-CoA oxidase 3, pristanoyl [Source:HGNC Symbol;Acc:HGNC:121]
ENSG00000142856	65.98360051	159.4491824	-1.274674941	0.000146755	0.002037809	ITGB3BP	1	63440770	63593721	-	5459	protein_coding	integrin subunit beta 3 binding protein [Source:HGNC Symbol;Acc:HGNC:6157]
ENSG00000116455	406.6711817	657.1381575	-0.692727319	0.000146984	0.002038939	WDR77	1	111439890	111449376	-	2805	protein_coding	WD repeat domain 77 [Source:HGNC Symbol;Acc:HGNC:29652]
ENSG00000145777	187.1655848	85.86371675	1.12415301	0.00014824	0.002054316	TSLP	5	111070062	111078024	+	4282	protein_coding	thymic stromal lymphopoietin [Source:HGNC Symbol;Acc:HGNC:30743]
ENSG00000123700	371.7917604	202.3320903	0.879685317	0.000148548	0.002056515	KCNJ2	17	70168673	70180048	+	5577	protein_coding	potassium voltage-gated channel subfamily J member 2 [Source:HGNC Symbol;Acc:HGNC:6263]
ENSG00000173575	1041.570974	694.599574	0.584908771	0.000149988	0.002074383	CHD2	15	92900189	93028005	+	16960	protein_coding	chromodomain helicase DNA binding protein 2 [Source:HGNC Symbol;Acc:HGNC:1917]
ENSG00000102978	2282.411965	3193.098697	-0.4844094	0.000151473	0.00209284	POLR2C	16	57462387	57472010	+	3940	protein_coding	RNA polymerase II subunit C [Source:HGNC Symbol;Acc:HGNC:9189]
ENSG00000131373	332.1156919	542.4320033	-0.707947729	0.000151709	0.002094012	HACL1	3	15560704	15601852	-	3055	protein_coding	2-hydroxyacyl-CoA lyase 1 [Source:HGNC Symbol;Acc:HGNC:17856]
ENSG00000114054	497.2187496	772.6755497	-0.636734751	0.000152579	0.00210392	PCCB	3	136250306	136337896	+	7532	protein_coding	propionyl-CoA carboxylase subunit beta [Source:HGNC Symbol;Acc:HGNC:8654]
ENSG00000114480	1916.52389	1305.619482	0.554064998	0.000152897	0.002106204	GBE1	3	81489699	81762161	-	5171	protein_coding	1,4-alpha-glucan branching enzyme 1 [Source:HGNC Symbol;Acc:HGNC:4180]
ENSG00000188738	34.27267023	2.914399208	3.541107316	0.000153619	0.002114058	FSIP2	2	185738895	185833290	+	23494	protein_coding	fibrous sheath interacting protein 2 [Source:HGNC Symbol;Acc:HGNC:21675]
ENSG00000105778	677.1234648	1023.312039	-0.596141356	0.000154256	0.00212071	AVL9	7	32495426	32588721	+	14757	protein_coding	AVL9 cell migration associated [Source:HGNC Symbol;Acc:HGNC:28994]
ENSG00000173852	2053.174583	1434.758632	0.517331703	0.000155171	0.002131177	DPY19L1	7	34928876	35038271	-	6278	protein_coding	dpy-19 like C-mannosyltransferase 1 [Source:HGNC Symbol;Acc:HGNC:22205]
ENSG00000168874	100.3925082	211.9651701	-1.075489418	0.000155623	0.002135276	ATOH8	2	85751344	85788066	+	6076	protein_coding	atonal bHLH transcription factor 8 [Source:HGNC Symbol;Acc:HGNC:24126]
ENSG00000074181	194.9721549	391.3842859	-1.00684387	0.000155864	0.002136457	NOTCH3	19	15159038	15200981	-	9394	protein_coding	notch 3 [Source:HGNC Symbol;Acc:HGNC:7883]
ENSG00000198056	83.49887347	183.7521594	-1.139591104	0.000157218	0.002152886	PRIM1	12	56731596	56752373	-	2437	protein_coding	DNA primase subunit 1 [Source:HGNC Symbol;Acc:HGNC:9369]
ENSG00000227028	58.34379312	12.40847877	2.237140279	0.000157518	0.002154866	SLC8A1-AS1	2	39786453	40255209	+	8475	antisense	SLC8A1 antisense RNA 1 [Source:HGNC Symbol;Acc:HGNC:44102]
ENSG00000109320	1143.442016	759.7207637	0.589489197	0.00015784	0.00215714	NFKB1	4	102501329	102617302	+	6257	protein_coding	nuclear factor kappa B subunit 1 [Source:HGNC Symbol;Acc:HGNC:7794]
ENSG00000164081	742.1675397	1115.647842	-0.588692843	0.000159378	0.002176017	TEX264	3	51662693	51704323	+	5688	protein_coding	testis expressed 264 [Source:HGNC Symbol;Acc:HGNC:30247]
ENSG00000176619	1364.007738	1986.867578	-0.542295475	0.000159558	0.002176338	LMNB2	19	2427638	2456996	-	5432	protein_coding	lamin B2 [Source:HGNC Symbol;Acc:HGNC:6638]
ENSG00000136770	1275.439742	864.2202921	0.561430842	0.00016022	0.002181076	DNAJC1	10	21756537	22003769	-	2501	protein_coding	DnaJ heat shock protein family (Hsp40) member C1 [Source:HGNC Symbol;Acc:HGNC:20090]
ENSG00000146373	712.3364115	446.9518306	0.671449681	0.000160205	0.002181076	RNF217	6	124962545	125092633	+	12779	protein_coding	ring finger protein 217 [Source:HGNC Symbol;Acc:HGNC:21487]
ENSG00000083937	1650.369468	1130.815095	0.545560741	0.000160614	0.002184291	CHMP2B	3	87227271	87255548	+	3106	protein_coding	charged multivesicular body protein 2B [Source:HGNC Symbol;Acc:HGNC:24537]
ENSG00000100220	1104.007897	1619.057099	-0.55221388	0.000162483	0.002207543	RTCB	22	32387582	32412255	-	2948	protein_coding	RNA 2',3'-cyclic phosphate and 5'-OH ligase [Source:HGNC Symbol;Acc:HGNC:26935]
ENSG00000060971	567.5299854	874.8245312	-0.624761153	0.000162768	0.002209238	ACAA1	3	38103129	38137242	-	7106	protein_coding	acetyl-CoA acyltransferase 1 [Source:HGNC Symbol;Acc:HGNC:82]
ENSG00000175550	1139.500762	1768.103853	-0.633541423	0.00016425	0.002224999	DRAP1	11	65919257	65921561	+	1737	protein_coding	DR1 associated protein 1 [Source:HGNC Symbol;Acc:HGNC:3019]
ENSG00000124226	985.2811895	1433.322443	-0.540342677	0.000164113	0.002224999	RNF114	20	49936336	49953892	+	4344	protein_coding	ring finger protein 114 [Source:HGNC Symbol;Acc:HGNC:13094]
ENSG00000156970	116.1344421	238.6186939	-1.039796271	0.000164794	0.002230185	BUB1B	15	40161023	40221136	+	4476	protein_coding	BUB1 mitotic checkpoint serine/threonine kinase B [Source:HGNC Symbol;Acc:HGNC:1149]
ENSG00000140406	1612.148101	1118.408459	0.527330816	0.000165279	0.002234579	TLNRD1	15	81000944	81005788	+	4845	protein_coding	talin rod domain containing 1 [Source:HGNC Symbol;Acc:HGNC:13519]
ENSG00000108588	1058.503329	1577.896232	-0.57598505	0.000165708	0.002238195	CCDC47	17	63745250	63776351	-	4537	protein_coding	coiled-coil domain containing 47 [Source:HGNC Symbol;Acc:HGNC:24856]
ENSG00000173065	948.5450479	598.4183911	0.66459433	0.000167875	0.002265248	FAM222B	17	28755978	28855232	-	5514	protein_coding	family with sequence similarity 222 member B [Source:HGNC Symbol;Acc:HGNC:25563]
ENSG00000113810	344.7196601	562.8738969	-0.707492318	0.00016884	0.002271752	SMC4	3	160399274	160434962	+	8457	protein_coding	structural maintenance of chromosomes 4 [Source:HGNC Symbol;Acc:HGNC:14013]
ENSG00000160949	436.2826912	693.7350882	-0.669512922	0.000168849	0.002271752	TONSL	8	144428775	144444444	-	7111	protein_coding	tonsoku like, DNA repair protein [Source:HGNC Symbol;Acc:HGNC:7801]
ENSG00000162783	2151.248803	1513.250688	0.507570933	0.000168536	0.002271752	IER5	1	181088712	181092899	+	4188	protein_coding	immediate early response 5 [Source:HGNC Symbol;Acc:HGNC:5393]
ENSG00000165029	1549.203446	1022.513128	0.599110269	0.000169649	0.002279205	ABCA1	9	104781002	104928237	-	11350	protein_coding	ATP binding cassette subfamily A member 1 [Source:HGNC Symbol;Acc:HGNC:29]
ENSG00000135604	183.8913816	84.03500186	1.130669068	0.000169731	0.002279205	STX11	6	144150526	144188370	+	1926	protein_coding	syntaxin 11 [Source:HGNC Symbol;Acc:HGNC:11429]
ENSG00000179292	215.9738061	102.4925565	1.07575485	0.000170597	0.0022864	TMEM151A	11	66291870	66296664	+	2562	protein_coding	transmembrane protein 151A [Source:HGNC Symbol;Acc:HGNC:28497]
ENSG00000086730	163.056493	69.82228347	1.224963116	0.00017052	0.0022864	LAT2	7	74199652	74229834	+	4545	protein_coding	linker for activation of T cells family member 2 [Source:HGNC Symbol;Acc:HGNC:12749]
ENSG00000168002	1318.147313	1891.024443	-0.520425502	0.000173718	0.00232583	POLR2G	11	62761544	62766710	+	1923	protein_coding	RNA polymerase II subunit G [Source:HGNC Symbol;Acc:HGNC:9194]
ENSG00000127603	2930.552251	2010.730922	0.543364283	0.000173875	0.00232583	MACF1	1	39081316	39487177	+	40739	protein_coding	microtubule-actin crosslinking factor 1 [Source:HGNC Symbol;Acc:HGNC:13664]
ENSG00000156384	433.4105076	232.6753705	0.897801218	0.000176442	0.00235789	SFR1	10	104122058	104126385	+	1812	protein_coding	SWI5 dependent homologous recombination repair protein 1 [Source:HGNC Symbol;Acc:HGNC:29574]
ENSG00000149809	1064.725653	1533.619156	-0.526529524	0.000177225	0.002366078	TM7SF2	11	65111845	65116384	+	3408	protein_coding	transmembrane 7 superfamily member 2 [Source:HGNC Symbol;Acc:HGNC:11863]
ENSG00000139734	62.37587197	149.8572018	-1.262923474	0.00017772	0.002368786	DIAPH3	13	59665583	60163987	-	7442	protein_coding	diaphanous related formin 3 [Source:HGNC Symbol;Acc:HGNC:15480]
ENSG00000155304	1136.317384	765.4419673	0.570338868	0.000177817	0.002368786	HSPA13	21	14371115	14383484	-	4194	protein_coding	heat shock protein family A (Hsp70) member 13 [Source:HGNC Symbol;Acc:HGNC:11375]
ENSG00000133134	310.4544334	166.649517	0.898913946	0.000177941	0.002368786	BEX2	X	103309346	103311046	-	1176	protein_coding	brain expressed X-linked 2 [Source:HGNC Symbol;Acc:HGNC:30933]
ENSG00000108799	405.8678936	235.2803637	0.786042405	0.000178577	0.002374975	EZH1	17	42700275	42745049	-	6988	protein_coding	enhancer of zeste 1 polycomb repressive complex 2 subunit [Source:HGNC Symbol;Acc:HGNC:3526]
ENSG00000186660	1865.085111	1314.25877	0.504833383	0.000178948	0.002375344	ZFP91	11	58579111	58621042	+	5220	protein_coding	ZFP91 zinc finger protein [Source:HGNC Symbol;Acc:HGNC:14983]
ENSG00000073282	249.2004878	123.4650546	1.011831232	0.000178922	0.002375344	TP63	3	189631416	189897279	+	7454	protein_coding	tumor protein p63 [Source:HGNC Symbol;Acc:HGNC:15979]
ENSG00000147536	227.2205912	419.530801	-0.88125268	0.00017996	0.002386489	GINS4	8	41529206	41545046	+	5475	protein_coding	GINS complex subunit 4 [Source:HGNC Symbol;Acc:HGNC:28226]
ENSG00000132824	4232.314412	3103.852787	0.447407262	0.000180898	0.002396642	SERINC3	20	44496221	44522109	-	4683	protein_coding	serine incorporator 3 [Source:HGNC Symbol;Acc:HGNC:11699]
ENSG00000167747	1605.948107	2278.651556	-0.504598789	0.000183317	0.002426364	C19orf48	19	50797704	50804929	-	3256	protein_coding	chromosome 19 open reading frame 48 [Source:HGNC Symbol;Acc:HGNC:29667]
ENSG00000071462	1258.310851	1815.813916	-0.529176915	0.00018383	0.002430837	BUD23	7	73683025	73705161	+	7944	protein_coding	BUD23, rRNA methyltransferase and ribosome maturation factor [Source:HGNC Symbol;Acc:HGNC:16405]
ENSG00000196465	548.2785915	849.8930487	-0.631530757	0.000184803	0.002441377	MYL6B	12	56152256	56159647	+	3259	protein_coding	myosin light chain 6B [Source:HGNC Symbol;Acc:HGNC:29823]
ENSG00000101224	5156.953598	7179.750303	-0.47734819	0.000185566	0.002449114	CDC25B	20	3786772	3806121	+	4314	protein_coding	cell division cycle 25B [Source:HGNC Symbol;Acc:HGNC:1726]
ENSG00000178445	202.2099427	361.3494904	-0.836321244	0.000187281	0.002469406	GLDC	9	6532464	6645783	-	8939	protein_coding	glycine decarboxylase [Source:HGNC Symbol;Acc:HGNC:4313]
ENSG00000143079	389.5348466	221.6061012	0.814295987	0.000187779	0.002473611	CTTNBP2NL	1	112396181	112463456	+	7404	protein_coding	CTTNBP2 N-terminal like [Source:HGNC Symbol;Acc:HGNC:25330]
ENSG00000118193	93.62448306	198.1528285	-1.081992287	0.000187979	0.0024739	KIF14	1	200551497	200620734	-	7277	protein_coding	kinesin family member 14 [Source:HGNC Symbol;Acc:HGNC:19181]
ENSG00000169908	48086.17747	34976.25363	0.459254307	0.000188231	0.002474857	TM4SF1	3	149369022	149377865	-	3668	protein_coding	transmembrane 4 L six family member 1 [Source:HGNC Symbol;Acc:HGNC:11853]
ENSG00000137404	182.5803618	332.2221223	-0.865271092	0.000188576	0.002477046	NRM	6	30688047	30691420	-	2045	protein_coding	nurim [Source:HGNC Symbol;Acc:HGNC:8003]
ENSG00000128311	659.4868416	1005.007345	-0.607623449	0.000189302	0.002484226	TST	22	37010859	37020183	-	1937	protein_coding	thiosulfate sulfurtransferase [Source:HGNC Symbol;Acc:HGNC:12388]
ENSG00000125347	1485.154006	1007.760111	0.558788249	0.000191022	0.002504433	IRF1	5	132481609	132490798	-	7799	protein_coding	interferon regulatory factor 1 [Source:HGNC Symbol;Acc:HGNC:6116]
ENSG00000186792	453.676614	270.9139865	0.743892153	0.000192308	0.002518902	HYAL3	3	50292831	50299468	-	2030	protein_coding	hyaluronoglucosaminidase 3 [Source:HGNC Symbol;Acc:HGNC:5322]
ENSG00000176209	134.1648903	268.9296474	-1.000498342	0.00019489	0.002550311	SMIM19	8	42541155	42555193	+	4056	protein_coding	small integral membrane protein 19 [Source:HGNC Symbol;Acc:HGNC:25166]
ENSG00000112378	2733.541726	1924.216548	0.506746373	0.000195147	0.002551273	PERP	6	138088505	138107511	-	4290	protein_coding	PERP, TP53 apoptosis effector [Source:HGNC Symbol;Acc:HGNC:17637]
ENSG00000163541	1216.777311	1731.510608	-0.50901159	0.000195953	0.002559392	SUCLG1	2	84423523	84460045	-	4286	protein_coding	succinate-CoA ligase alpha subunit [Source:HGNC Symbol;Acc:HGNC:11449]
ENSG00000130159	358.3093172	583.926751	-0.705987968	0.000197324	0.002574873	ECSIT	19	11505916	11529174	-	2370	protein_coding	ECSIT signalling integrator [Source:HGNC Symbol;Acc:HGNC:29548]
ENSG00000077150	7812.084214	5800.994243	0.429400927	0.000198566	0.002588646	NFKB2	10	102394110	102402529	+	4484	protein_coding	nuclear factor kappa B subunit 2 [Source:HGNC Symbol;Acc:HGNC:7795]
ENSG00000114698	285.8681353	475.0179897	-0.733243945	0.000199473	0.00259802	PLSCR4	3	146192339	146251179	-	4227	protein_coding	phospholipid scramblase 4 [Source:HGNC Symbol;Acc:HGNC:16497]
ENSG00000183763	84.25674915	182.4951482	-1.115850723	0.000201495	0.002621548	TRAIP	3	49828599	49856574	-	3263	protein_coding	TRAF interacting protein [Source:HGNC Symbol;Acc:HGNC:30764]
ENSG00000102580	799.5569201	1218.042497	-0.608436046	0.000201658	0.002621548	DNAJC3	13	95677139	95794989	+	5591	protein_coding	DnaJ heat shock protein family (Hsp40) member C3 [Source:HGNC Symbol;Acc:HGNC:9439]
ENSG00000215717	499.6665829	300.6532363	0.733280572	0.000201868	0.00262183	TMEM167B	1	109089803	109096934	+	4574	protein_coding	transmembrane protein 167B [Source:HGNC Symbol;Acc:HGNC:30187]
ENSG00000001167	439.3216376	258.0317051	0.768744141	0.000204151	0.002648999	NFYA	6	41072945	41099976	+	3811	protein_coding	nuclear transcription factor Y subunit alpha [Source:HGNC Symbol;Acc:HGNC:7804]
ENSG00000124762	5431.507956	3983.456444	0.447295883	0.000206887	0.002680438	CDKN1A	6	36676460	36687339	+	3050	protein_coding	cyclin dependent kinase inhibitor 1A [Source:HGNC Symbol;Acc:HGNC:1784]
ENSG00000175073	499.469295	302.8167536	0.722681539	0.000206961	0.002680438	VCPIP1	8	66628487	66667217	-	9942	protein_coding	valosin containing protein interacting protein 1 [Source:HGNC Symbol;Acc:HGNC:30897]
ENSG00000131471	45.79268099	6.865532199	2.737826177	0.000207868	0.00268967	AOC3	17	42851184	42858130	+	4524	protein_coding	amine oxidase, copper containing 3 [Source:HGNC Symbol;Acc:HGNC:550]
ENSG00000066583	228.153424	398.0600249	-0.803747795	0.000211173	0.002729883	ISOC1	5	129094751	129114028	+	1940	protein_coding	isochorismatase domain containing 1 [Source:HGNC Symbol;Acc:HGNC:24254]
ENSG00000099942	920.7225154	1411.406946	-0.616258401	0.000211557	0.002732301	CRKL	22	20917426	20953749	+	5325	protein_coding	CRK like proto-oncogene, adaptor protein [Source:HGNC Symbol;Acc:HGNC:2363]
ENSG00000173801	7066.635027	9662.346072	-0.451354704	0.000211976	0.002735165	JUP	17	41754604	41786931	-	4942	protein_coding	junction plakoglobin [Source:HGNC Symbol;Acc:HGNC:6207]
ENSG00000166822	612.1858529	386.1498241	0.664648464	0.000212544	0.002737387	TMEM170A	16	75443054	75465497	-	5572	protein_coding	transmembrane protein 170A [Source:HGNC Symbol;Acc:HGNC:29577]
ENSG00000272886	624.1227704	390.7627105	0.675184569	0.000212403	0.002737387	DCP1A	3	53283428	53347610	-	6127	protein_coding	decapping mRNA 1A [Source:HGNC Symbol;Acc:HGNC:18714]
ENSG00000234741	4000.985804	2897.901603	0.465423313	0.000217149	0.002794109	GAS5	1	173863900	173868882	-	3631	processed_transcript	growth arrest specific 5 [Source:HGNC Symbol;Acc:HGNC:16355]
ENSG00000076685	1569.24174	1081.860479	0.536840925	0.000217376	0.002794427	NT5C2	10	103088017	103193306	-	5156	protein_coding	5'-nucleotidase, cytosolic II [Source:HGNC Symbol;Acc:HGNC:8022]
ENSG00000137812	65.70293121	161.3189965	-1.288694223	0.000220184	0.00282791	KNL1	15	40594020	40664342	+	10250	protein_coding	kinetochore scaffold 1 [Source:HGNC Symbol;Acc:HGNC:24054]
ENSG00000181381	1088.857827	734.0453294	0.568605866	0.000224137	0.002876011	DDX60L	4	168356735	168537786	-	12156	protein_coding	DExD/H-box 60 like [Source:HGNC Symbol;Acc:HGNC:26429]
ENSG00000009830	535.2577166	817.4850735	-0.6103305	0.000225807	0.002894752	POMT2	14	77274956	77320884	-	10008	protein_coding	protein O-mannosyltransferase 2 [Source:HGNC Symbol;Acc:HGNC:19743]
ENSG00000130477	1219.9443	775.0200876	0.654519577	0.000226268	0.002897989	UNC13A	19	17601328	17688365	-	11188	protein_coding	unc-13 homolog A [Source:HGNC Symbol;Acc:HGNC:23150]
ENSG00000124562	882.6909921	1299.391228	-0.557714096	0.000226917	0.00290094	SNRPC	6	34757406	34773794	+	1277	protein_coding	small nuclear ribonucleoprotein polypeptide C [Source:HGNC Symbol;Acc:HGNC:11157]
ENSG00000176597	311.750566	171.0499774	0.865934714	0.00022673	0.00290094	B3GNT5	3	183253244	183298504	+	8140	protein_coding	UDP-GlcNAc:betaGal beta-1,3-N-acetylglucosaminyltransferase 5 [Source:HGNC Symbol;Acc:HGNC:15684]
ENSG00000179889	1931.053073	1371.305446	0.493813111	0.000229323	0.00292899	PDXDC1	16	14974591	15139339	+	9410	protein_coding	pyridoxal dependent decarboxylase domain containing 1 [Source:HGNC Symbol;Acc:HGNC:28995]
ENSG00000136826	1501.985839	1051.736555	0.514097986	0.000229632	0.002930241	KLF4	9	107484852	107490482	-	3659	protein_coding	Kruppel like factor 4 [Source:HGNC Symbol;Acc:HGNC:6348]
ENSG00000173218	227.1148791	390.7460866	-0.782092599	0.00023439	0.002984313	VANGL1	1	115641953	115698224	+	9062	protein_coding	VANGL planar cell polarity protein 1 [Source:HGNC Symbol;Acc:HGNC:15512]
ENSG00000198356	1256.218873	1774.075337	-0.49803131	0.000234516	0.002984313	ASNA1	19	12737139	12748323	+	1652	protein_coding	arsA arsenite transporter, ATP-binding, homolog 1 (bacterial) [Source:HGNC Symbol;Acc:HGNC:752]
ENSG00000170776	1680.502846	1108.295568	0.600473299	0.000234207	0.002984313	AKAP13	15	85380571	85749358	+	20280	protein_coding	A-kinase anchoring protein 13 [Source:HGNC Symbol;Acc:HGNC:371]
ENSG00000158526	161.9196795	298.5797688	-0.883016051	0.000237933	0.003025024	TSR2	X	54440401	54445487	+	1534	protein_coding	TSR2, ribosome maturation factor [Source:HGNC Symbol;Acc:HGNC:25455]
ENSG00000149547	1490.935591	2082.248007	-0.481952819	0.000238411	0.003028328	EI24	11	125569216	125584687	+	3558	protein_coding	EI24, autophagy associated transmembrane protein [Source:HGNC Symbol;Acc:HGNC:13276]
ENSG00000172731	427.6497513	676.0117917	-0.659601262	0.000239307	0.003036923	LRRC20	10	70298970	70382650	-	3625	protein_coding	leucine rich repeat containing 20 [Source:HGNC Symbol;Acc:HGNC:23421]
ENSG00000157911	257.362914	442.2909149	-0.780135274	0.00024121	0.003055478	PEX10	1	2403964	2413797	-	3789	protein_coding	peroxisomal biogenesis factor 10 [Source:HGNC Symbol;Acc:HGNC:8851]
ENSG00000185896	2987.668405	4255.803374	-0.510417083	0.000241007	0.003055478	LAMP1	13	113297241	113323672	+	5739	protein_coding	lysosomal associated membrane protein 1 [Source:HGNC Symbol;Acc:HGNC:6499]
ENSG00000167515	615.6417059	922.8098308	-0.583662172	0.000242696	0.003064675	TRAPPC2L	16	88856220	88862686	+	4463	protein_coding	trafficking protein particle complex 2 like [Source:HGNC Symbol;Acc:HGNC:30887]
ENSG00000176170	781.5108338	1169.641118	-0.582606217	0.000242821	0.003064675	SPHK1	17	76376584	76387860	+	4416	protein_coding	sphingosine kinase 1 [Source:HGNC Symbol;Acc:HGNC:11240]
ENSG00000150938	6889.414153	5003.45647	0.461386946	0.000242293	0.003064675	CRIM1	2	36355926	36551135	+	7122	protein_coding	cysteine rich transmembrane BMP regulator 1 [Source:HGNC Symbol;Acc:HGNC:2359]
ENSG00000177169	2319.390807	1605.044789	0.530862588	0.000242413	0.003064675	ULK1	12	131894651	131923167	+	7608	protein_coding	unc-51 like autophagy activating kinase 1 [Source:HGNC Symbol;Acc:HGNC:12558]
ENSG00000126777	947.1662848	1384.944618	-0.547984891	0.000243823	0.003071727	KTN1	14	55559072	55701526	+	17575	protein_coding	kinectin 1 [Source:HGNC Symbol;Acc:HGNC:6467]
ENSG00000065485	1036.069307	699.3994899	0.566760569	0.000243745	0.003071727	PDIA5	3	123067062	123225227	+	4030	protein_coding	protein disulfide isomerase family A member 5 [Source:HGNC Symbol;Acc:HGNC:24811]
ENSG00000138134	740.4545004	1157.206321	-0.644231786	0.000246197	0.003098819	STAMBPL1	10	88879734	88975153	+	6323	protein_coding	STAM binding protein like 1 [Source:HGNC Symbol;Acc:HGNC:24105]
ENSG00000065057	314.5550064	537.573443	-0.773134387	0.000247687	0.003114737	NTHL1	16	2039815	2047866	-	2430	protein_coding	nth like DNA glycosylase 1 [Source:HGNC Symbol;Acc:HGNC:8028]
ENSG00000179715	470.9417429	745.3533423	-0.66246225	0.00024941	0.003133567	PCED1B	12	47079603	47236662	+	2618	protein_coding	PC-esterase domain containing 1B [Source:HGNC Symbol;Acc:HGNC:28255]
ENSG00000149929	163.6327188	304.4575177	-0.898153854	0.000250033	0.003135702	HIRIP3	16	29992321	29996436	-	3931	protein_coding	HIRA interacting protein 3 [Source:HGNC Symbol;Acc:HGNC:4917]
ENSG00000053372	936.3356556	1351.532236	-0.529297139	0.000249843	0.003135702	MRTO4	1	19251539	19260128	+	2822	protein_coding	MRT4 homolog, ribosome maturation factor [Source:HGNC Symbol;Acc:HGNC:18477]
ENSG00000158717	251.5046401	428.7311773	-0.771020074	0.000252752	0.003166944	RNF166	16	88696495	88706421	-	4394	protein_coding	ring finger protein 166 [Source:HGNC Symbol;Acc:HGNC:28856]
ENSG00000157870	203.672838	355.6675436	-0.80430234	0.00025675	0.003213015	PRXL2B	1	2586491	2591469	+	3371	protein_coding	peroxiredoxin like 2B [Source:HGNC Symbol;Acc:HGNC:28390]
ENSG00000013588	10152.17586	7268.187608	0.482137341	0.000256893	0.003213015	GPRC5A	12	12890782	12917937	+	8440	protein_coding	G protein-coupled receptor class C group 5 member A [Source:HGNC Symbol;Acc:HGNC:9836]
ENSG00000167703	234.3452233	115.6117392	1.019382969	0.000258083	0.003224991	SLC43A2	17	1569267	1628886	-	10606	protein_coding	solute carrier family 43 member 2 [Source:HGNC Symbol;Acc:HGNC:23087]
ENSG00000100239	826.9923202	1213.464701	-0.553450038	0.000258326	0.003225125	PPP6R2	22	50343304	50445090	+	5349	protein_coding	protein phosphatase 6 regulatory subunit 2 [Source:HGNC Symbol;Acc:HGNC:19253]
ENSG00000179562	830.3655428	540.1050105	0.620026128	0.000260302	0.003246861	GCC1	7	127580618	127593611	-	4987	protein_coding	GRIP and coiled-coil domain containing 1 [Source:HGNC Symbol;Acc:HGNC:19095]
ENSG00000115295	1384.434665	963.0563399	0.523350548	0.000261704	0.00326141	CLIP4	2	29097705	29189643	+	7775	protein_coding	CAP-Gly domain containing linker protein family member 4 [Source:HGNC Symbol;Acc:HGNC:26108]
ENSG00000122557	511.0049438	314.2619244	0.70149663	0.000262963	0.003274165	HERPUD2	7	35632659	35695571	-	3246	protein_coding	HERPUD family member 2 [Source:HGNC Symbol;Acc:HGNC:21915]
ENSG00000161395	243.9861829	434.1360448	-0.833021869	0.000266559	0.003314878	PGAP3	17	39671122	39696797	-	3669	protein_coding	post-GPI attachment to proteins 3 [Source:HGNC Symbol;Acc:HGNC:23719]
ENSG00000187164	1065.620517	718.4287482	0.568285114	0.000266712	0.003314878	SHTN1	10	116881482	117126586	-	8247	protein_coding	shootin 1 [Source:HGNC Symbol;Acc:HGNC:29319]
ENSG00000153071	874.3238343	575.5437522	0.602734141	0.000272276	0.003381008	DAB2	5	39371675	39462300	-	7717	protein_coding	DAB2, clathrin adaptor protein [Source:HGNC Symbol;Acc:HGNC:2662]
ENSG00000115325	73.88099552	163.9230686	-1.15121677	0.00027302	0.003384184	DOK1	2	74549026	74557554	+	3049	protein_coding	docking protein 1 [Source:HGNC Symbol;Acc:HGNC:2990]
ENSG00000175567	821.0573577	1231.180146	-0.584126032	0.000272856	0.003384184	UCP2	11	73974667	73983307	-	3237	protein_coding	uncoupling protein 2 [Source:HGNC Symbol;Acc:HGNC:12518]
ENSG00000004059	909.3849054	1321.229133	-0.539279915	0.000273607	0.003388419	ARF5	7	127588345	127591705	+	1871	protein_coding	ADP ribosylation factor 5 [Source:HGNC Symbol;Acc:HGNC:658]
ENSG00000108641	381.9933078	619.7640273	-0.696554854	0.000277954	0.003439185	B9D1	17	19337554	19378193	-	3667	protein_coding	B9 domain containing 1 [Source:HGNC Symbol;Acc:HGNC:24123]
ENSG00000117448	1442.672746	2057.845287	-0.51272054	0.000278732	0.003442665	AKR1A1	1	45550543	45570049	+	3121	protein_coding	aldo-keto reductase family 1 member A1 [Source:HGNC Symbol;Acc:HGNC:380]
ENSG00000185262	1231.595357	831.4765933	0.566268671	0.000278586	0.003442665	UBALD2	17	76265202	76271299	+	1797	protein_coding	UBA like domain containing 2 [Source:HGNC Symbol;Acc:HGNC:28438]
ENSG00000137100	596.8228568	911.192412	-0.610091577	0.000281434	0.003472942	DCTN3	9	34613545	34620523	-	3740	protein_coding	dynactin subunit 3 [Source:HGNC Symbol;Acc:HGNC:2713]
ENSG00000103978	301.0569251	506.9119843	-0.753468993	0.000286243	0.003529144	TMEM87A	15	42210452	42273663	-	5668	protein_coding	transmembrane protein 87A [Source:HGNC Symbol;Acc:HGNC:24522]
ENSG00000234684	144.8287569	62.13244354	1.221018031	0.00028762	0.003542971	SDCBP2-AS1	20	1325405	1378734	+	4058	antisense	SDCBP2 antisense RNA 1 [Source:HGNC Symbol;Acc:HGNC:44314]
ENSG00000107551	111.6549313	229.1333869	-1.033302481	0.000293068	0.003606872	RASSF4	10	44959407	44995891	+	9481	protein_coding	Ras association domain family member 4 [Source:HGNC Symbol;Acc:HGNC:20793]
ENSG00000148798	2273.195355	1631.65445	0.478634522	0.000294069	0.003615973	INA	10	103277163	103290351	+	3231	protein_coding	internexin neuronal intermediate filament protein alpha [Source:HGNC Symbol;Acc:HGNC:6057]
ENSG00000141556	945.6803078	1391.584785	-0.557012541	0.000294503	0.003618102	TBCD	17	82752064	82945922	+	13546	protein_coding	tubulin folding cofactor D [Source:HGNC Symbol;Acc:HGNC:11581]
ENSG00000196338	75.39674689	22.16393491	1.765714132	0.000298061	0.003658568	NLGN3	X	71144831	71171201	+	4006	protein_coding	neuroligin 3 [Source:HGNC Symbol;Acc:HGNC:14289]
ENSG00000179958	1151.877668	1664.739881	-0.531307977	0.000298553	0.003660974	DCTPP1	16	30423619	30430075	-	1581	protein_coding	dCTP pyrophosphatase 1 [Source:HGNC Symbol;Acc:HGNC:28777]
ENSG00000152104	887.1317832	526.2210855	0.753123568	0.000298785	0.003660974	PTPN14	1	214348696	214552449	-	18756	protein_coding	protein tyrosine phosphatase, non-receptor type 14 [Source:HGNC Symbol;Acc:HGNC:9647]
ENSG00000088881	169.8699306	310.2128903	-0.866399778	0.000301089	0.003685943	EBF4	20	2692878	2760108	+	3717	protein_coding	early B cell factor 4 [Source:HGNC Symbol;Acc:HGNC:29278]
ENSG00000138347	303.2695016	164.4213465	0.883055019	0.000301984	0.003693638	MYPN	10	68106117	68212017	+	7060	protein_coding	myopalladin [Source:HGNC Symbol;Acc:HGNC:23246]
ENSG00000186205	107.5320275	215.8428773	-1.00321219	0.000302429	0.003695815	MARC1	1	220786759	220819657	+	9258	protein_coding	mitochondrial amidoxime reducing component 1 [Source:HGNC Symbol;Acc:HGNC:26189]
ENSG00000162407	959.1486147	648.2148605	0.565376113	0.000303805	0.003709363	PLPP3	1	56494747	56645301	-	5286	protein_coding	phospholipid phosphatase 3 [Source:HGNC Symbol;Acc:HGNC:9229]
ENSG00000165501	128.905173	248.8068535	-0.948974928	0.000307879	0.003755798	LRR1	14	49598697	49614672	+	2359	protein_coding	leucine rich repeat protein 1 [Source:HGNC Symbol;Acc:HGNC:19742]
ENSG00000149503	339.9297055	559.0783881	-0.718250238	0.000308323	0.003757913	INCENP	11	62123973	62153163	+	4473	protein_coding	inner centromere protein [Source:HGNC Symbol;Acc:HGNC:6058]
ENSG00000175130	3421.262065	2432.875049	0.491921097	0.000308705	0.003759253	MARCKSL1	1	32333832	32336379	-	1699	protein_coding	MARCKS like 1 [Source:HGNC Symbol;Acc:HGNC:7142]
ENSG00000187514	5913.726258	7960.387727	-0.428672852	0.000312282	0.003799476	PTMA	2	231706895	231713541	+	3378	protein_coding	prothymosin alpha [Source:HGNC Symbol;Acc:HGNC:9623]
ENSG00000145912	1031.794528	1495.943471	-0.535871597	0.000312744	0.003801758	NHP2	5	178149460	178153967	-	1510	protein_coding	NHP2 ribonucleoprotein [Source:HGNC Symbol;Acc:HGNC:14377]
ENSG00000160685	1147.019219	1654.637605	-0.528767094	0.000316412	0.003842983	ZBTB7B	1	155002630	155018522	+	4303	protein_coding	zinc finger and BTB domain containing 7B [Source:HGNC Symbol;Acc:HGNC:18668]
ENSG00000102218	435.6007533	252.0883817	0.789321144	0.000320132	0.00388475	RP2	X	46836940	46882358	+	3803	protein_coding	RP2, ARL3 GTPase activating protein [Source:HGNC Symbol;Acc:HGNC:10274]
ENSG00000169738	712.9729369	1092.960232	-0.616785864	0.000321388	0.003896585	DCXR	17	82035136	82037732	-	1902	protein_coding	dicarbonyl and L-xylulose reductase [Source:HGNC Symbol;Acc:HGNC:18985]
ENSG00000113194	1896.362745	1341.810948	0.499269023	0.000326069	0.003949879	FAF2	5	176447628	176510074	+	5954	protein_coding	Fas associated factor family member 2 [Source:HGNC Symbol;Acc:HGNC:24666]
ENSG00000102554	1261.660241	876.6541673	0.525367086	0.000328392	0.003974106	KLF5	13	73054976	73077542	+	3893	protein_coding	Kruppel like factor 5 [Source:HGNC Symbol;Acc:HGNC:6349]
ENSG00000167615	2009.306366	1291.95952	0.636957778	0.000328642	0.003974106	LENG8	19	54448887	54462037	+	6469	protein_coding	leukocyte receptor cluster member 8 [Source:HGNC Symbol;Acc:HGNC:15500]
ENSG00000112667	576.6781006	958.5796902	-0.733391537	0.000331611	0.004006504	DNPH1	6	43225629	43229484	-	1250	protein_coding	2'-deoxynucleoside 5'-phosphate N-hydrolase 1 [Source:HGNC Symbol;Acc:HGNC:21218]
ENSG00000167925	803.9515479	1171.552952	-0.542966586	0.000332148	0.004009496	GHDC	17	42188799	42194532	-	4019	protein_coding	GH3 domain containing [Source:HGNC Symbol;Acc:HGNC:24438]
ENSG00000104774	1589.629947	1032.66111	0.62207174	0.000333859	0.004026642	MAN2B1	19	12646511	12666742	-	5374	protein_coding	mannosidase alpha class 2B member 1 [Source:HGNC Symbol;Acc:HGNC:6826]
ENSG00000197183	499.2802015	290.4826218	0.780189324	0.000334558	0.00403157	NOL4L	20	32443059	32585074	-	9448	protein_coding	nucleolar protein 4 like [Source:HGNC Symbol;Acc:HGNC:16106]
ENSG00000116062	659.2746665	977.0478597	-0.567540461	0.000336331	0.004049409	MSH6	2	47695530	47810101	+	10993	protein_coding	mutS homolog 6 [Source:HGNC Symbol;Acc:HGNC:7329]
ENSG00000119771	90.3502799	30.62128068	1.561829325	0.000337175	0.004055809	KLHL29	2	23385217	23708611	+	11071	protein_coding	kelch like family member 29 [Source:HGNC Symbol;Acc:HGNC:29404]
ENSG00000176692	73.00176963	20.09046734	1.858098994	0.000337447	0.004055809	FOXC2	16	86566829	86569728	+	2900	protein_coding	forkhead box C2 [Source:HGNC Symbol;Acc:HGNC:3801]
ENSG00000156026	1521.334751	1069.843604	0.508097832	0.000338061	0.004059663	MCU	10	72692131	72887694	+	4533	protein_coding	mitochondrial calcium uniporter [Source:HGNC Symbol;Acc:HGNC:23526]
ENSG00000005022	7668.247839	10307.13768	-0.426618258	0.000342532	0.004109795	SLC25A5	X	119468400	119471319	+	1500	protein_coding	solute carrier family 25 member 5 [Source:HGNC Symbol;Acc:HGNC:10991]
ENSG00000166250	442.232541	262.1541649	0.754098866	0.000343341	0.00411593	CLMP	11	123069865	123195281	-	5097	protein_coding	CXADR like membrane protein [Source:HGNC Symbol;Acc:HGNC:24039]
ENSG00000178802	633.1875042	937.9867784	-0.567334924	0.000344503	0.00412629	MPI	15	74890005	74902219	+	9090	protein_coding	mannose phosphate isomerase [Source:HGNC Symbol;Acc:HGNC:7216]
ENSG00000100749	116.3540609	248.3409022	-1.091183728	0.000346132	0.004142229	VRK1	14	96797304	96931722	+	2744	protein_coding	vaccinia related kinase 1 [Source:HGNC Symbol;Acc:HGNC:12718]
ENSG00000126602	1399.932397	2022.07727	-0.530086426	0.000347085	0.004147502	TRAP1	16	3651639	3717597	-	5227	protein_coding	TNF receptor associated protein 1 [Source:HGNC Symbol;Acc:HGNC:16264]
ENSG00000115649	844.5909745	565.9429991	0.577418019	0.000347171	0.004147502	CNPPD1	2	219171897	219178106	-	2760	protein_coding	cyclin Pas1/PHO80 domain containing 1 [Source:HGNC Symbol;Acc:HGNC:25220]
ENSG00000069020	259.7124788	138.7223581	0.905566689	0.000348431	0.004158961	MAST4	5	66596361	67169595	+	14675	protein_coding	microtubule associated serine/threonine kinase family member 4 [Source:HGNC Symbol;Acc:HGNC:19037]
ENSG00000075420	3761.335451	2749.08574	0.452148275	0.000349491	0.004168031	FNDC3B	3	172039628	172401665	+	13270	protein_coding	fibronectin type III domain containing 3B [Source:HGNC Symbol;Acc:HGNC:24670]
ENSG00000170113	945.620759	627.37259	0.59163587	0.000351106	0.004183682	NIPA1	15	22773063	22829791	+	8700	protein_coding	NIPA magnesium transporter 1 [Source:HGNC Symbol;Acc:HGNC:17043]
ENSG00000154065	463.3778733	283.9999214	0.706521173	0.00035149	0.004184664	ANKRD29	18	23598926	23662885	-	6391	protein_coding	ankyrin repeat domain 29 [Source:HGNC Symbol;Acc:HGNC:27110]
ENSG00000134590	2836.397705	2079.741836	0.44771216	0.000353893	0.004209661	RTL8C	X	135032366	135033546	+	1181	protein_coding	retrotransposon Gag like 8C [Source:HGNC Symbol;Acc:HGNC:2569]
ENSG00000167034	222.1432746	111.7418833	0.990694534	0.000354792	0.004216726	NKX3-1	8	23678693	23682927	-	3271	protein_coding	NK3 homeobox 1 [Source:HGNC Symbol;Acc:HGNC:7838]
ENSG00000119326	182.5498365	340.6129724	-0.898301458	0.000356631	0.004232094	CTNNAL1	9	108942569	109013529	-	3131	protein_coding	catenin alpha like 1 [Source:HGNC Symbol;Acc:HGNC:2512]
ENSG00000142669	2562.072662	1862.79573	0.459981586	0.000356695	0.004232094	SH3BGRL3	1	26279176	26281522	+	1786	protein_coding	SH3 domain binding glutamate rich protein like 3 [Source:HGNC Symbol;Acc:HGNC:15568]
ENSG00000123472	479.7712199	752.1837843	-0.647736116	0.000360474	0.004273265	ATPAF1	1	46632737	46673867	-	5677	protein_coding	ATP synthase mitochondrial F1 complex assembly factor 1 [Source:HGNC Symbol;Acc:HGNC:18803]
ENSG00000111669	12970.92212	17240.68985	-0.410540071	0.000360977	0.004275574	TPI1	12	6867119	6870948	+	2700	protein_coding	triosephosphate isomerase 1 [Source:HGNC Symbol;Acc:HGNC:12009]
ENSG00000081692	146.2842085	275.6815758	-0.917675742	0.000364113	0.004309032	JMJD4	1	227730425	227735411	-	4315	protein_coding	jumonji domain containing 4 [Source:HGNC Symbol;Acc:HGNC:25724]
ENSG00000133961	1394.711399	968.8615843	0.525410052	0.000367033	0.00433988	NUMB	14	73275107	73458617	-	9546	protein_coding	NUMB, endocytic adaptor protein [Source:HGNC Symbol;Acc:HGNC:8060]
ENSG00000197467	76.73829198	23.27409449	1.722399768	0.000368808	0.004357159	COL13A1	10	69801867	69964275	+	5888	protein_coding	collagen type XIII alpha 1 chain [Source:HGNC Symbol;Acc:HGNC:2190]
ENSG00000154920	69.8109478	157.0741603	-1.168953928	0.00037035	0.004366298	EME1	17	50373220	50381483	+	3294	protein_coding	essential meiotic structure-specific endonuclease 1 [Source:HGNC Symbol;Acc:HGNC:24965]
ENSG00000143537	1931.711929	2650.133325	-0.455927786	0.000370527	0.004366298	ADAM15	1	155050566	155062775	+	6584	protein_coding	ADAM metallopeptidase domain 15 [Source:HGNC Symbol;Acc:HGNC:193]
ENSG00000148572	683.118727	435.3344118	0.649989555	0.000370106	0.004366298	NRBF2	10	63133247	63155031	+	1901	protein_coding	nuclear receptor binding factor 2 [Source:HGNC Symbol;Acc:HGNC:19692]
ENSG00000164032	2868.229235	4268.046578	-0.573194956	0.000374127	0.00440497	H2AFZ	4	99948086	99950388	-	2303	protein_coding	H2A histone family member Z [Source:HGNC Symbol;Acc:HGNC:4741]
ENSG00000122971	319.0568481	510.218909	-0.677113654	0.000375329	0.004411884	ACADS	12	120725735	120740008	+	2648	protein_coding	acyl-CoA dehydrogenase short chain [Source:HGNC Symbol;Acc:HGNC:90]
ENSG00000172889	456.0946729	727.3502029	-0.673779262	0.000375669	0.004411884	EGFL7	9	136658856	136672678	+	2553	protein_coding	EGF like domain multiple 7 [Source:HGNC Symbol;Acc:HGNC:20594]
ENSG00000128185	552.2429271	827.7623616	-0.584413832	0.000375609	0.004411884	DGCR6L	22	20314276	20320080	-	1154	protein_coding	DiGeorge syndrome critical region gene 6 like [Source:HGNC Symbol;Acc:HGNC:18551]
ENSG00000167693	184.0201754	324.1563808	-0.815788513	0.000377147	0.004425488	NXN	17	799313	979770	-	5880	protein_coding	nucleoredoxin [Source:HGNC Symbol;Acc:HGNC:18008]
ENSG00000091483	743.6825403	1107.95708	-0.574378628	0.000378394	0.004436366	FH	1	241497603	241519761	-	2142	protein_coding	fumarate hydratase [Source:HGNC Symbol;Acc:HGNC:3700]
ENSG00000141448	273.0519919	147.971685	0.88277092	0.000380838	0.00446124	GATA6	18	22169443	22202528	+	3945	protein_coding	GATA binding protein 6 [Source:HGNC Symbol;Acc:HGNC:4174]
ENSG00000148335	346.5614932	552.1542116	-0.672190052	0.00038346	0.004488164	NTMT1	9	129608884	129636131	+	3029	protein_coding	N-terminal Xaa-Pro-Lys N-methyltransferase 1 [Source:HGNC Symbol;Acc:HGNC:23373]
ENSG00000185127	227.455848	390.0598579	-0.776319663	0.000384034	0.004488237	C6orf120	6	169702190	169704856	+	2667	protein_coding	chromosome 6 open reading frame 120 [Source:HGNC Symbol;Acc:HGNC:21247]
ENSG00000174684	901.8120905	1319.58929	-0.548180098	0.000384114	0.004488237	B4GAT1	11	66345372	66347692	-	2072	protein_coding	beta-1,4-glucuronyltransferase 1 [Source:HGNC Symbol;Acc:HGNC:15685]
ENSG00000196535	792.8558874	1302.850532	-0.716751528	0.000388005	0.004529879	MYO18A	17	29071124	29180412	-	15047	protein_coding	myosin XVIIIA [Source:HGNC Symbol;Acc:HGNC:31104]
ENSG00000078674	936.3818189	1354.527912	-0.533157692	0.000388543	0.004532344	PCM1	8	17922840	18029944	+	14445	protein_coding	pericentriolar material 1 [Source:HGNC Symbol;Acc:HGNC:8727]
ENSG00000165821	47.63451413	124.281511	-1.380991096	0.000390359	0.004548232	SALL2	14	21521081	21537216	-	5382	protein_coding	spalt like transcription factor 2 [Source:HGNC Symbol;Acc:HGNC:10526]
ENSG00000173039	2741.303634	1996.475262	0.457248426	0.000390561	0.004548232	RELA	11	65653596	65663094	-	5464	protein_coding	RELA proto-oncogene, NF-kB subunit [Source:HGNC Symbol;Acc:HGNC:9955]
ENSG00000025770	432.2654996	666.5578901	-0.623890837	0.000392479	0.00456415	NCAPH2	22	50508216	50523472	+	3159	protein_coding	non-SMC condensin II complex subunit H2 [Source:HGNC Symbol;Acc:HGNC:25071]
ENSG00000196743	2353.201158	1660.074799	0.503117864	0.000392587	0.00456415	GM2A	5	151212150	151270440	+	4479	protein_coding	GM2 ganglioside activator [Source:HGNC Symbol;Acc:HGNC:4367]
ENSG00000121621	74.72969615	165.4414564	-1.142334357	0.000393076	0.004566003	KIF18A	11	28020620	28108308	-	4668	protein_coding	kinesin family member 18A [Source:HGNC Symbol;Acc:HGNC:29441]
ENSG00000163191	10785.292	7991.06581	0.432550509	0.000396035	0.004596532	S100A11	1	152032506	152047907	-	680	protein_coding	S100 calcium binding protein A11 [Source:HGNC Symbol;Acc:HGNC:10488]
ENSG00000125538	46.37635038	8.865573962	2.388418525	0.000398213	0.004617933	IL1B	2	112829751	112836903	-	3096	protein_coding	interleukin 1 beta [Source:HGNC Symbol;Acc:HGNC:5992]
ENSG00000023041	361.1584192	590.5466094	-0.70778214	0.000402644	0.004665414	ZDHHC6	10	112424428	112446917	-	3748	protein_coding	zinc finger DHHC-type containing 6 [Source:HGNC Symbol;Acc:HGNC:19160]
ENSG00000161021	732.5340237	470.1123213	0.639433497	0.000403881	0.00467584	MAML1	5	179732850	179777286	+	5942	protein_coding	mastermind like transcriptional coactivator 1 [Source:HGNC Symbol;Acc:HGNC:13632]
ENSG00000067064	1953.283114	2814.206491	-0.526789934	0.000405168	0.004686824	IDI1	10	1039152	1049170	-	4345	protein_coding	isopentenyl-diphosphate delta isomerase 1 [Source:HGNC Symbol;Acc:HGNC:5387]
ENSG00000175701	280.7372118	486.2821399	-0.793093569	0.000406236	0.004695257	MTLN	2	110211529	110245420	-	2051	protein_coding	mitoregulin [Source:HGNC Symbol;Acc:HGNC:27339]
ENSG00000115963	3092.580646	2099.647598	0.558705919	0.000406628	0.004695878	RND3	2	150468195	150539011	-	3594	protein_coding	Rho family GTPase 3 [Source:HGNC Symbol;Acc:HGNC:671]
ENSG00000205755	544.0574191	343.7407189	0.661950933	0.000407638	0.004703621	CRLF2	X	1187549	1212750	-	2010	protein_coding	cytokine receptor like factor 2 [Source:HGNC Symbol;Acc:HGNC:14281]
ENSG00000236453	28.64890227	2.457220486	3.541851498	0.000407981	0.004703665	AC003092.1	7	94022833	94066661	+	1064	lincRNA	novel transcript
ENSG00000251664	164.0719563	74.25507045	1.146080549	0.000411704	0.004742635	PCDHA12	5	140875302	141012344	+	5454	protein_coding	protocadherin alpha 12 [Source:HGNC Symbol;Acc:HGNC:8666]
ENSG00000168734	342.5748268	546.880493	-0.674664349	0.000413454	0.004758845	PKIG	20	44531785	44624247	+	2496	protein_coding	cAMP-dependent protein kinase inhibitor gamma [Source:HGNC Symbol;Acc:HGNC:9019]
ENSG00000170473	457.936506	714.5422685	-0.642880315	0.000414432	0.004766136	PYM1	12	55901413	55932618	-	2425	protein_coding	PYM homolog 1, exon junction complex associated factor [Source:HGNC Symbol;Acc:HGNC:30258]
ENSG00000105701	2862.083599	3939.864235	-0.46099369	0.000420427	0.004827247	FKBP8	19	18531751	18544077	-	2902	protein_coding	FK506 binding protein 8 [Source:HGNC Symbol;Acc:HGNC:3724]
ENSG00000120868	437.1544735	264.236405	0.725349505	0.000420442	0.004827247	APAF1	12	98645141	98735433	+	7908	protein_coding	apoptotic peptidase activating factor 1 [Source:HGNC Symbol;Acc:HGNC:576]
ENSG00000161010	572.372796	355.3659891	0.686987616	0.000424734	0.00486999	MRNIP	5	179835133	179862173	-	8496	protein_coding	MRN complex interacting protein [Source:HGNC Symbol;Acc:HGNC:30817]
ENSG00000139438	441.3302334	264.3998806	0.738767518	0.000424868	0.00486999	FAM222A	12	109714228	109770507	+	3722	protein_coding	family with sequence similarity 222 member A [Source:HGNC Symbol;Acc:HGNC:25915]
ENSG00000204856	112.5267136	218.6349001	-0.957975604	0.000425741	0.004875965	FAM216A	12	110468364	110490385	+	2753	protein_coding	family with sequence similarity 216 member A [Source:HGNC Symbol;Acc:HGNC:30180]
ENSG00000141505	28.05778927	84.39427951	-1.58920868	0.000429138	0.004910818	ASGR1	17	7173431	7179564	-	3748	protein_coding	asialoglycoprotein receptor 1 [Source:HGNC Symbol;Acc:HGNC:742]
ENSG00000215193	482.3560415	766.2524147	-0.668405121	0.000429669	0.004912837	PEX26	22	18077920	18131138	+	20045	protein_coding	peroxisomal biogenesis factor 26 [Source:HGNC Symbol;Acc:HGNC:22965]
ENSG00000145982	235.3383558	394.2234169	-0.74480052	0.000431781	0.004932915	FARS2	6	5261044	5829192	+	4835	protein_coding	phenylalanyl-tRNA synthetase 2, mitochondrial [Source:HGNC Symbol;Acc:HGNC:21062]
ENSG00000165929	88.94843514	27.75583201	1.678419583	0.000436822	0.004986389	TC2N	14	91779751	91867536	-	6147	protein_coding	tandem C2 domains, nuclear [Source:HGNC Symbol;Acc:HGNC:19859]
ENSG00000113657	1187.14272	816.5060628	0.539859799	0.000437803	0.004993471	DPYSL3	5	147390811	147510056	-	7164	protein_coding	dihydropyrimidinase like 3 [Source:HGNC Symbol;Acc:HGNC:3015]
ENSG00000139726	807.7111519	1205.330621	-0.577389195	0.000440511	0.005020236	DENR	12	122752774	122771064	+	3576	protein_coding	density regulated re-initiation and release factor [Source:HGNC Symbol;Acc:HGNC:2769]
ENSG00000198408	1912.477675	1367.148817	0.484130209	0.000444769	0.005064588	OGA	10	101784443	101818465	-	7247	protein_coding	O-GlcNAcase [Source:HGNC Symbol;Acc:HGNC:7056]
ENSG00000153879	1661.299117	1138.80649	0.544802703	0.000446377	0.005078727	CEBPG	19	33373330	33382686	+	4411	protein_coding	CCAAT enhancer binding protein gamma [Source:HGNC Symbol;Acc:HGNC:1837]
ENSG00000125611	349.1083459	578.4318338	-0.729589278	0.000447317	0.005085251	CHCHD5	2	112584240	112589275	+	3759	protein_coding	coiled-coil-helix-coiled-coil-helix domain containing 5 [Source:HGNC Symbol;Acc:HGNC:17840]
ENSG00000112039	52.33364372	126.191503	-1.272189148	0.000451874	0.005132846	FANCE	6	35452356	35467103	+	2692	protein_coding	FA complementation group E [Source:HGNC Symbol;Acc:HGNC:3586]
ENSG00000279965	61.4512336	16.28618595	1.916093329	0.000452962	0.005140987	AL390755.1	13	110123208	110125234	+	2027	TEC	TEC
ENSG00000119965	478.1951688	296.4328754	0.689719675	0.000453891	0.005147316	C10orf88	10	122930903	122954403	-	3173	protein_coding	chromosome 10 open reading frame 88 [Source:HGNC Symbol;Acc:HGNC:25822]
ENSG00000197965	3823.179759	2810.010123	0.444152848	0.000455413	0.005160351	MPZL1	1	167721192	167791919	+	7069	protein_coding	myelin protein zero like 1 [Source:HGNC Symbol;Acc:HGNC:7226]
ENSG00000165629	2135.346799	2965.42922	-0.473470109	0.000457845	0.005183677	ATP5F1C	10	7788129	7807815	+	2326	protein_coding	ATP synthase F1 subunit gamma [Source:HGNC Symbol;Acc:HGNC:833]
ENSG00000234127	955.1239795	1386.066314	-0.537088778	0.000460164	0.005205674	TRIM26	6	30184455	30213427	-	4377	protein_coding	tripartite motif containing 26 [Source:HGNC Symbol;Acc:HGNC:12962]
ENSG00000103257	23456.47846	33719.24393	-0.523579272	0.000466624	0.005270148	SLC7A5	16	87830023	87869488	-	4745	protein_coding	solute carrier family 7 member 5 [Source:HGNC Symbol;Acc:HGNC:11063]
ENSG00000055208	1011.664659	693.9789197	0.543572993	0.000466249	0.005270148	TAB2	6	149218641	149411613	+	6010	protein_coding	TGF-beta activated kinase 1 (MAP3K7) binding protein 2 [Source:HGNC Symbol;Acc:HGNC:17075]
ENSG00000213347	54.2737454	133.3918376	-1.292401266	0.000468615	0.005285276	MXD3	5	177301461	177312757	-	5154	protein_coding	MAX dimerization protein 3 [Source:HGNC Symbol;Acc:HGNC:14008]
ENSG00000104689	1327.05867	867.3244844	0.614046863	0.000468726	0.005285276	TNFRSF10A	8	23190452	23225126	-	2951	protein_coding	TNF receptor superfamily member 10a [Source:HGNC Symbol;Acc:HGNC:11904]
ENSG00000072501	578.2995641	877.3736438	-0.601562671	0.000471911	0.005316862	SMC1A	X	53374149	53422728	-	10484	protein_coding	structural maintenance of chromosomes 1A [Source:HGNC Symbol;Acc:HGNC:11111]
ENSG00000100908	255.4004815	434.7059062	-0.769419963	0.000474143	0.005337675	EMC9	14	24138959	24141588	-	1588	protein_coding	ER membrane protein complex subunit 9 [Source:HGNC Symbol;Acc:HGNC:20273]
ENSG00000175906	538.3807951	330.7028133	0.703260989	0.000476747	0.005362625	ARL4D	17	43398959	43401137	+	1612	protein_coding	ADP ribosylation factor like GTPase 4D [Source:HGNC Symbol;Acc:HGNC:656]
ENSG00000135486	5005.418618	6984.523935	-0.4805641	0.000477708	0.005369087	HNRNPA1	12	54280193	54287088	+	5093	protein_coding	heterogeneous nuclear ribonucleoprotein A1 [Source:HGNC Symbol;Acc:HGNC:5031]
ENSG00000165480	66.02901298	147.1062781	-1.155399853	0.000480611	0.005397336	SKA3	13	21153595	21176602	-	3048	protein_coding	spindle and kinetochore associated complex subunit 3 [Source:HGNC Symbol;Acc:HGNC:20262]
ENSG00000100106	823.2327162	1184.108283	-0.524097647	0.000481967	0.005399437	TRIOBP	22	37696988	37776556	+	12254	protein_coding	TRIO and F-actin binding protein [Source:HGNC Symbol;Acc:HGNC:17009]
ENSG00000171206	1699.75424	2354.053718	-0.469768365	0.000481675	0.005399437	TRIM8	10	102642310	102660680	+	9542	protein_coding	tripartite motif containing 8 [Source:HGNC Symbol;Acc:HGNC:15579]
ENSG00000071054	3665.262384	2721.500314	0.429456125	0.000481315	0.005399437	MAP4K4	2	101696850	101894689	+	11961	protein_coding	mitogen-activated protein kinase kinase kinase kinase 4 [Source:HGNC Symbol;Acc:HGNC:6866]
ENSG00000170482	24.02571042	78.12492628	-1.702012211	0.000483904	0.005414302	SLC23A1	5	139367196	139384553	-	3203	protein_coding	solute carrier family 23 member 1 [Source:HGNC Symbol;Acc:HGNC:10974]
ENSG00000162430	1054.856881	1567.615699	-0.571266816	0.000484076	0.005414302	SELENON	1	25800176	25818224	+	4424	protein_coding	selenoprotein N [Source:HGNC Symbol;Acc:HGNC:15999]
ENSG00000244026	235.1641495	395.4157749	-0.751481337	0.000488554	0.005459982	FAM86DP	3	75421552	75435110	-	3626	transcribed_unprocessed_pseudogene	family with sequence similarity 86 member D, pseudogene [Source:HGNC Symbol;Acc:HGNC:32659]
ENSG00000082996	445.7717754	695.3005842	-0.641334092	0.000490557	0.005477948	RNF13	3	149812708	149962139	+	3635	protein_coding	ring finger protein 13 [Source:HGNC Symbol;Acc:HGNC:10057]
ENSG00000143845	27.21653224	83.16174359	-1.615177992	0.000495431	0.005525237	ETNK2	1	204131062	204152003	-	4472	protein_coding	ethanolamine kinase 2 [Source:HGNC Symbol;Acc:HGNC:25575]
ENSG00000079950	594.9281676	380.7371052	0.64424549	0.000495589	0.005525237	STX7	6	132445867	132513198	-	16387	protein_coding	syntaxin 7 [Source:HGNC Symbol;Acc:HGNC:11442]
ENSG00000164949	699.0117856	458.2903278	0.609337957	0.000498007	0.005547729	GEM	8	94249253	94262350	-	2648	protein_coding	GTP binding protein overexpressed in skeletal muscle [Source:HGNC Symbol;Acc:HGNC:4234]
ENSG00000177706	561.754342	832.7747037	-0.567581745	0.000498643	0.005550356	FAM20C	7	192969	260745	+	4629	protein_coding	FAM20C, golgi associated secretory pathway kinase [Source:HGNC Symbol;Acc:HGNC:22140]
ENSG00000101188	40.79055129	5.828798416	2.799501116	0.000505	0.005616607	NTSR1	20	62708837	62762771	+	4237	protein_coding	neurotensin receptor 1 [Source:HGNC Symbol;Acc:HGNC:8039]
ENSG00000134330	374.6341697	583.8778005	-0.639266616	0.000506441	0.005628112	IAH1	2	9473658	9496543	+	5908	protein_coding	isoamyl acetate hydrolyzing esterase 1 (putative) [Source:HGNC Symbol;Acc:HGNC:27696]
ENSG00000174437	9968.08275	13515.15928	-0.439182755	0.000508278	0.005644	ATP2A2	12	110280756	110351093	+	13745	protein_coding	ATPase sarcoplasmic/endoplasmic reticulum Ca2+ transporting 2 [Source:HGNC Symbol;Acc:HGNC:812]
ENSG00000105290	721.6579821	1051.786427	-0.543473934	0.000511896	0.005679633	APLP1	19	35867899	35879791	+	3656	protein_coding	amyloid beta precursor like protein 1 [Source:HGNC Symbol;Acc:HGNC:597]
ENSG00000162298	2236.094412	1513.622423	0.563058906	0.000515213	0.00571186	SYVN1	11	65121780	65134533	-	5496	protein_coding	synoviolin 1 [Source:HGNC Symbol;Acc:HGNC:20738]
ENSG00000198561	4796.675156	3438.896934	0.480023852	0.000517221	0.005729533	CTNND1	11	57753243	57819546	+	8798	protein_coding	catenin delta 1 [Source:HGNC Symbol;Acc:HGNC:2515]
ENSG00000015413	3.569759666	31.05398414	-3.1357897	0.000520688	0.005763331	DPEP1	16	89613308	89638456	+	2737	protein_coding	dipeptidase 1 [Source:HGNC Symbol;Acc:HGNC:3002]
ENSG00000110881	195.6920617	336.2711563	-0.781191961	0.000523767	0.005792789	ASIC1	12	50057548	50083611	+	5745	protein_coding	acid sensing ion channel subunit 1 [Source:HGNC Symbol;Acc:HGNC:100]
ENSG00000163297	209.3420185	107.5459977	0.960627472	0.000524737	0.005798889	ANTXR2	4	79901149	80125454	-	9864	protein_coding	ANTXR cell adhesion molecule 2 [Source:HGNC Symbol;Acc:HGNC:21732]
ENSG00000085999	47.83924568	117.8075831	-1.302885246	0.000528587	0.005836785	RAD54L	1	46247688	46278473	+	3212	protein_coding	RAD54 like [Source:HGNC Symbol;Acc:HGNC:9826]
ENSG00000146963	213.6316849	376.050793	-0.814539638	0.000529835	0.005845901	LUC7L2	7	139340359	139423457	+	6316	protein_coding	LUC7 like 2, pre-mRNA splicing factor [Source:HGNC Symbol;Acc:HGNC:21608]
ENSG00000144583	392.339287	235.8599188	0.733445796	0.0005306	0.005848673	4-Mar	2	216257865	216372027	-	4447	protein_coding	membrane associated ring-CH-type finger 4 [Source:HGNC Symbol;Acc:HGNC:29269]
ENSG00000182022	287.0578049	156.47013	0.875325834	0.00053093	0.005848673	CHST15	10	124007666	124093607	-	6554	protein_coding	carbohydrate sulfotransferase 15 [Source:HGNC Symbol;Acc:HGNC:18137]
ENSG00000108854	558.8747147	356.9979806	0.646049614	0.000531865	0.005854312	SMURF2	17	64542295	64662068	-	6961	protein_coding	SMAD specific E3 ubiquitin protein ligase 2 [Source:HGNC Symbol;Acc:HGNC:16809]
ENSG00000158470	3500.112412	2406.556767	0.540361709	0.000538657	0.005924368	B4GALT5	20	49632945	49713878	-	4722	protein_coding	beta-1,4-galactosyltransferase 5 [Source:HGNC Symbol;Acc:HGNC:928]
ENSG00000138764	318.2535599	178.7476687	0.832902926	0.000539691	0.005931042	CCNG2	4	77157151	77433388	+	7471	protein_coding	cyclin G2 [Source:HGNC Symbol;Acc:HGNC:1593]
ENSG00000174371	151.1419064	283.2079403	-0.901983052	0.000542741	0.00595483	EXO1	1	241847967	241895148	+	4140	protein_coding	exonuclease 1 [Source:HGNC Symbol;Acc:HGNC:3511]
ENSG00000196975	2597.323578	3508.752026	-0.433928194	0.000542572	0.00595483	ANXA4	2	69644425	69827100	+	11048	protein_coding	annexin A4 [Source:HGNC Symbol;Acc:HGNC:542]
ENSG00000122862	4037.849989	2816.10771	0.520072366	0.000543145	0.00595483	SRGN	10	69088106	69104811	+	1220	protein_coding	serglycin [Source:HGNC Symbol;Acc:HGNC:9361]
ENSG00000158042	1414.949233	2058.423921	-0.5413826	0.00054694	0.005991694	MRPL17	11	6680782	6683401	-	2276	protein_coding	mitochondrial ribosomal protein L17 [Source:HGNC Symbol;Acc:HGNC:14053]
ENSG00000162636	564.4605138	839.9584143	-0.574095558	0.000552282	0.006043001	FAM102B	1	108560089	108644900	+	9355	protein_coding	family with sequence similarity 102 member B [Source:HGNC Symbol;Acc:HGNC:27637]
ENSG00000084636	185.4905143	89.16972024	1.058647542	0.000552495	0.006043001	COL16A1	1	31652247	31704319	-	9269	protein_coding	collagen type XVI alpha 1 chain [Source:HGNC Symbol;Acc:HGNC:2193]
ENSG00000249464	149.7780305	68.1570441	1.135296451	0.000554889	0.006064395	LINC01091	4	123650267	123930406	+	7779	lincRNA	long intergenic non-protein coding RNA 1091 [Source:HGNC Symbol;Acc:HGNC:27721]
ENSG00000135045	86.28767578	192.1439307	-1.148246768	0.000558908	0.006103502	C9orf40	9	74946581	74952886	-	2327	protein_coding	chromosome 9 open reading frame 40 [Source:HGNC Symbol;Acc:HGNC:23433]
ENSG00000175792	920.2683907	1306.673761	-0.506045644	0.000559819	0.006108637	RUVBL1	3	128064778	128153914	-	6860	protein_coding	RuvB like AAA ATPase 1 [Source:HGNC Symbol;Acc:HGNC:10474]
ENSG00000197905	356.1942583	556.399969	-0.64276033	0.000562978	0.006138281	TEAD4	12	2959330	3040673	+	2272	protein_coding	TEA domain transcription factor 4 [Source:HGNC Symbol;Acc:HGNC:11717]
ENSG00000064393	4661.433001	3098.499152	0.589110754	0.000564998	0.006155454	HIPK2	7	139561570	139777778	-	15402	protein_coding	homeodomain interacting protein kinase 2 [Source:HGNC Symbol;Acc:HGNC:14402]
ENSG00000198522	436.9117731	664.0350952	-0.603982868	0.000567092	0.006171906	GPN1	2	27628247	27651508	+	3746	protein_coding	GPN-loop GTPase 1 [Source:HGNC Symbol;Acc:HGNC:17030]
ENSG00000108468	558.3744267	827.403084	-0.567864549	0.000567398	0.006171906	CBX1	17	48070052	48101521	-	3087	protein_coding	chromobox 1 [Source:HGNC Symbol;Acc:HGNC:1551]
ENSG00000161981	307.7490125	496.0953191	-0.689243058	0.000572007	0.006217157	SNRNP25	16	53010	57669	+	3060	protein_coding	small nuclear ribonucleoprotein U11/U12 subunit 25 [Source:HGNC Symbol;Acc:HGNC:14161]
ENSG00000116285	5310.36319	3998.974203	0.40920135	0.000572983	0.006222881	ERRFI1	1	8004404	8026308	-	4186	protein_coding	ERBB receptor feedback inhibitor 1 [Source:HGNC Symbol;Acc:HGNC:18185]
ENSG00000141458	7260.075042	5189.270079	0.484407192	0.000577564	0.006267721	NPC1	18	23506184	23586898	-	10102	protein_coding	NPC intracellular cholesterol transporter 1 [Source:HGNC Symbol;Acc:HGNC:7897]
ENSG00000210140	2562.065219	1888.243035	0.440238683	0.000582793	0.006319514	MT-TC	MT	5761	5826	-	66	Mt_tRNA	mitochondrially encoded tRNA cysteine [Source:HGNC Symbol;Acc:HGNC:7477]
ENSG00000114861	289.4833074	163.5637909	0.823864996	0.000586715	0.006357068	FOXP1	3	70952817	71583993	-	36714	protein_coding	forkhead box P1 [Source:HGNC Symbol;Acc:HGNC:3823]
ENSG00000123179	438.7684934	667.6269505	-0.605050651	0.000588145	0.006367584	EBPL	13	49660723	49691475	-	1500	protein_coding	EBP like [Source:HGNC Symbol;Acc:HGNC:18061]
ENSG00000197977	663.3826831	965.3089857	-0.541484951	0.000593948	0.006425393	ELOVL2	6	10980759	11044314	-	3997	protein_coding	ELOVL fatty acid elongase 2 [Source:HGNC Symbol;Acc:HGNC:14416]
ENSG00000117308	1103.128671	1537.978517	-0.479296141	0.000597204	0.006455574	GALE	1	23795599	23800804	-	3978	protein_coding	UDP-galactose-4-epimerase [Source:HGNC Symbol;Acc:HGNC:4116]
ENSG00000197321	1504.190972	1044.856241	0.525566023	0.000604035	0.006524333	SVIL	10	29457338	29736781	-	9937	protein_coding	supervillin [Source:HGNC Symbol;Acc:HGNC:11480]
ENSG00000144712	39.39615014	108.4035532	-1.46477535	0.00060543	0.006534309	CAND2	3	12796472	12871916	+	5587	protein_coding	cullin associated and neddylation dissociated 2 (putative) [Source:HGNC Symbol;Acc:HGNC:30689]
ENSG00000116221	1103.22694	1555.006812	-0.494765591	0.00060835	0.006560714	MRPL37	1	54184041	54225464	+	2549	protein_coding	mitochondrial ribosomal protein L37 [Source:HGNC Symbol;Acc:HGNC:14034]
ENSG00000160932	2511.671677	3409.197423	-0.440631679	0.000612788	0.006599545	LY6E	8	143017982	143023832	+	2640	protein_coding	lymphocyte antigen 6 family member E [Source:HGNC Symbol;Acc:HGNC:6727]
ENSG00000114739	195.8208555	93.27647738	1.068622131	0.000612903	0.006599545	ACVR2B	3	38453851	38493142	+	15744	protein_coding	activin A receptor type 2B [Source:HGNC Symbol;Acc:HGNC:174]
ENSG00000181938	270.3532637	449.678279	-0.731459883	0.000618845	0.00665835	GINS3	16	58295080	58406144	+	5105	protein_coding	GINS complex subunit 3 [Source:HGNC Symbol;Acc:HGNC:25851]
ENSG00000107829	415.0078143	652.3871921	-0.651748556	0.000619439	0.006659573	FBXW4	10	101610664	101695295	-	5038	protein_coding	F-box and WD repeat domain containing 4 [Source:HGNC Symbol;Acc:HGNC:10847]
ENSG00000141756	3778.068265	5013.459003	-0.408020747	0.000621124	0.006672508	FKBP10	17	41812680	41823217	+	4273	protein_coding	FK506 binding protein 10 [Source:HGNC Symbol;Acc:HGNC:18169]
ENSG00000214826	43.76919796	112.5749636	-1.361093552	0.000626889	0.006729225	DDX12P	12	9418673	9448229	-	2947	unprocessed_pseudogene	DEAD/H-box helicase 12, pseudogene [Source:HGNC Symbol;Acc:HGNC:2737]
ENSG00000146072	2456.882756	1763.163534	0.478484694	0.000630726	0.006765176	TNFRSF21	6	47231532	47309905	-	3595	protein_coding	TNF receptor superfamily member 21 [Source:HGNC Symbol;Acc:HGNC:13469]
ENSG00000135052	997.0975076	1414.912918	-0.504954492	0.000632217	0.006775917	GOLM1	9	86026146	86100173	-	4233	protein_coding	golgi membrane protein 1 [Source:HGNC Symbol;Acc:HGNC:15451]
ENSG00000140553	1511.224028	2097.433728	-0.472632509	0.000644825	0.006905705	UNC45A	15	90930180	90954093	+	7498	protein_coding	unc-45 myosin chaperone A [Source:HGNC Symbol;Acc:HGNC:30594]
ENSG00000106537	1398.091314	964.0589047	0.536778283	0.000647798	0.006932193	TSPAN13	7	16753535	16784536	+	2224	protein_coding	tetraspanin 13 [Source:HGNC Symbol;Acc:HGNC:21643]
ENSG00000147180	105.9708636	205.622391	-0.95765863	0.000648554	0.006934923	ZNF711	X	85244032	85273362	+	5004	protein_coding	zinc finger protein 711 [Source:HGNC Symbol;Acc:HGNC:13128]
ENSG00000157514	1243.486111	876.5308698	0.504526039	0.000650014	0.00694518	TSC22D3	X	107713221	107777342	-	4766	protein_coding	TSC22 domain family member 3 [Source:HGNC Symbol;Acc:HGNC:3051]
ENSG00000130513	8044.55339	5973.675773	0.429392151	0.000657534	0.007020116	GDF15	19	18374731	18389176	+	2087	protein_coding	growth differentiation factor 15 [Source:HGNC Symbol;Acc:HGNC:30142]
ENSG00000137942	219.7937098	367.4964673	-0.743014151	0.000666364	0.007103437	FNBP1L	1	93448131	93554661	+	5798	protein_coding	formin binding protein 1 like [Source:HGNC Symbol;Acc:HGNC:20851]
ENSG00000150527	766.215581	514.9777258	0.573427809	0.000666248	0.007103437	MIA2	14	39230231	39388513	+	10539	protein_coding	MIA SH3 domain ER export factor 2 [Source:HGNC Symbol;Acc:HGNC:18432]
ENSG00000159200	1091.488061	717.7415984	0.604743256	0.000667485	0.007109925	RCAN1	21	34513142	34615142	-	6990	protein_coding	regulator of calcineurin 1 [Source:HGNC Symbol;Acc:HGNC:3040]
ENSG00000065361	90.60786753	190.316137	-1.067820804	0.00066811	0.007111116	ERBB3	12	56076799	56103505	+	9039	protein_coding	erb-b2 receptor tyrosine kinase 3 [Source:HGNC Symbol;Acc:HGNC:3431]
ENSG00000164543	1276.380019	881.6979148	0.533456023	0.000670741	0.007133632	STK17A	7	43582758	43650713	+	5099	protein_coding	serine/threonine kinase 17a [Source:HGNC Symbol;Acc:HGNC:11395]
ENSG00000171792	432.0912933	652.3862709	-0.593961269	0.000678457	0.007210165	RHNO1	12	2876258	2889523	+	2643	protein_coding	RAD9-HUS1-RAD1 interacting nuclear orphan 1 [Source:HGNC Symbol;Acc:HGNC:28206]
ENSG00000161980	335.2611012	537.0349871	-0.679914497	0.000682708	0.007249786	POLR3K	16	46407	53628	-	1889	protein_coding	RNA polymerase III subunit K [Source:HGNC Symbol;Acc:HGNC:14121]
ENSG00000160326	1776.865528	1254.004913	0.502189687	0.000684295	0.007261067	SLC2A6	9	133471095	133479137	-	3540	protein_coding	solute carrier family 2 member 6 [Source:HGNC Symbol;Acc:HGNC:11011]
ENSG00000159399	286.6863106	160.5759659	0.837857479	0.000685216	0.007265284	HK2	2	74833981	74893359	+	6064	protein_coding	hexokinase 2 [Source:HGNC Symbol;Acc:HGNC:4923]
ENSG00000168374	4363.031644	3157.343179	0.466718247	0.000686343	0.007271666	ARF4	3	57571363	57598220	-	2595	protein_coding	ADP ribosylation factor 4 [Source:HGNC Symbol;Acc:HGNC:655]
ENSG00000080815	1904.852755	1389.958802	0.45444526	0.000691389	0.007319535	PSEN1	14	73136418	73223691	+	9947	protein_coding	presenilin 1 [Source:HGNC Symbol;Acc:HGNC:9508]
ENSG00000117676	294.4623555	483.8267618	-0.71448402	0.000695688	0.007358014	RPS6KA1	1	26529761	26575030	+	5884	protein_coding	ribosomal protein S6 kinase A1 [Source:HGNC Symbol;Acc:HGNC:10430]
ENSG00000140743	1101.764795	773.8101846	0.509506817	0.000696086	0.007358014	CDR2	16	22345936	22437165	-	3948	protein_coding	cerebellar degeneration related protein 2 [Source:HGNC Symbol;Acc:HGNC:1799]
ENSG00000100292	2263.494096	3037.622359	-0.424200505	0.000700377	0.007397735	HMOX1	22	35380361	35394214	+	2405	protein_coding	heme oxygenase 1 [Source:HGNC Symbol;Acc:HGNC:5013]
ENSG00000108379	78.92853769	165.800734	-1.067876129	0.000701761	0.007401066	WNT3	17	46762506	46833154	-	4334	protein_coding	Wnt family member 3 [Source:HGNC Symbol;Acc:HGNC:12782]
ENSG00000254827	234.5953674	389.406877	-0.729569564	0.000701618	0.007401066	SLC22A18AS	11	2887780	2903740	-	1782	protein_coding	solute carrier family 22 member 18 antisense [Source:HGNC Symbol;Acc:HGNC:10965]
ENSG00000099795	684.551097	1052.117544	-0.620060554	0.000705517	0.00743502	NDUFB7	19	14566078	14572062	-	531	protein_coding	NADH:ubiquinone oxidoreductase subunit B7 [Source:HGNC Symbol;Acc:HGNC:7702]
ENSG00000154027	69.17442233	19.42086257	1.835221348	0.000706453	0.007439227	AK5	1	77282051	77559969	+	6919	protein_coding	adenylate kinase 5 [Source:HGNC Symbol;Acc:HGNC:365]
ENSG00000240342	1700.300691	2409.673459	-0.503023393	0.000710492	0.007476078	RPS2P5	12	118246084	118246962	+	879	processed_pseudogene	ribosomal protein S2 pseudogene 5 [Source:HGNC Symbol;Acc:HGNC:31386]
ENSG00000173757	790.483241	1168.680573	-0.56364956	0.00071533	0.00752128	STAT5B	17	42199168	42276707	-	6447	protein_coding	signal transducer and activator of transcription 5B [Source:HGNC Symbol;Acc:HGNC:11367]
ENSG00000135446	1913.77975	2587.486901	-0.434858106	0.000718229	0.007546034	CDK4	12	57747727	57756013	-	3168	protein_coding	cyclin dependent kinase 4 [Source:HGNC Symbol;Acc:HGNC:1773]
ENSG00000126453	456.6552606	683.5704827	-0.581955425	0.000726459	0.007626717	BCL2L12	19	49665142	49673916	+	2216	protein_coding	BCL2 like 12 [Source:HGNC Symbol;Acc:HGNC:13787]
ENSG00000105991	279.8505423	156.4290308	0.837729788	0.000727287	0.007629636	HOXA1	7	27092993	27095996	-	2539	protein_coding	homeobox A1 [Source:HGNC Symbol;Acc:HGNC:5099]
ENSG00000012048	264.2143205	433.0004888	-0.710831703	0.000730866	0.007661376	BRCA1	17	43044295	43170245	-	9187	protein_coding	BRCA1, DNA repair associated [Source:HGNC Symbol;Acc:HGNC:1100]
ENSG00000136010	534.2727785	342.5571335	0.640694871	0.000732209	0.007669655	ALDH1L2	12	105019784	105084577	-	8507	protein_coding	aldehyde dehydrogenase 1 family member L2 [Source:HGNC Symbol;Acc:HGNC:26777]
ENSG00000154945	691.4025035	996.0701878	-0.527131618	0.000734196	0.007684661	ANKRD40	17	50693190	50707924	-	4849	protein_coding	ankyrin repeat domain 40 [Source:HGNC Symbol;Acc:HGNC:28233]
ENSG00000126947	459.7627011	285.4282594	0.68820616	0.000736772	0.007705805	ARMCX1	X	101550531	101554700	+	2141	protein_coding	armadillo repeat containing X-linked 1 [Source:HGNC Symbol;Acc:HGNC:18073]
ENSG00000004478	1710.366001	2326.402718	-0.444132465	0.000738657	0.007719688	FKBP4	12	2794953	2805423	+	5180	protein_coding	FK506 binding protein 4 [Source:HGNC Symbol;Acc:HGNC:3720]
ENSG00000076706	38.14543	108.9096825	-1.505948147	0.000746294	0.007787755	MCAM	11	119308529	119321521	-	7422	protein_coding	melanoma cell adhesion molecule [Source:HGNC Symbol;Acc:HGNC:6934]
ENSG00000204387	711.0782477	448.3792475	0.665239562	0.000745839	0.007787755	C6orf48	6	31834608	31839766	+	1801	protein_coding	chromosome 6 open reading frame 48 [Source:HGNC Symbol;Acc:HGNC:19078]
ENSG00000105393	225.1747774	373.6757709	-0.731011505	0.000751823	0.007839549	BABAM1	19	17267350	17281249	+	2607	protein_coding	BRISC and BRCA1 A complex member 1 [Source:HGNC Symbol;Acc:HGNC:25008]
ENSG00000140988	24625.67131	32950.87496	-0.420159436	0.000754678	0.007863407	RPS2	16	1962052	1964860	-	2413	protein_coding	ribosomal protein S2 [Source:HGNC Symbol;Acc:HGNC:10404]
ENSG00000143977	620.9550302	984.596857	-0.665107461	0.00075985	0.007905402	SNRPG	2	70281362	70293771	-	1795	protein_coding	small nuclear ribonucleoprotein polypeptide G [Source:HGNC Symbol;Acc:HGNC:11163]
ENSG00000116857	1447.719537	1972.163512	-0.445995413	0.000759369	0.007905402	TMEM9	1	201134772	201171574	-	3915	protein_coding	transmembrane protein 9 [Source:HGNC Symbol;Acc:HGNC:18823]
ENSG00000173237	200.5274287	347.5930296	-0.792185907	0.000770967	0.008003039	C11orf86	11	66975277	66977004	+	1187	protein_coding	chromosome 11 open reading frame 86 [Source:HGNC Symbol;Acc:HGNC:34442]
ENSG00000275074	198.7161208	340.9643987	-0.77846448	0.000770393	0.008003039	NUDT18	8	22106872	22109419	-	1756	protein_coding	nudix hydrolase 18 [Source:HGNC Symbol;Acc:HGNC:26194]
ENSG00000118705	8673.780248	6653.007868	0.382692934	0.000770411	0.008003039	RPN2	20	37178410	37241623	+	2819	protein_coding	ribophorin II [Source:HGNC Symbol;Acc:HGNC:10382]
ENSG00000197063	2632.012404	1943.01259	0.437845298	0.000771933	0.008007068	MAFG	17	81918270	81927714	-	5220	protein_coding	MAF bZIP transcription factor G [Source:HGNC Symbol;Acc:HGNC:6781]
ENSG00000067369	600.3241223	393.4970103	0.610065038	0.000774257	0.008025166	TP53BP1	15	43403061	43510728	-	12991	protein_coding	tumor protein p53 binding protein 1 [Source:HGNC Symbol;Acc:HGNC:11999]
ENSG00000198892	414.3184327	629.1523544	-0.602396083	0.000778251	0.008057766	SHISA4	1	201888680	201892306	+	1746	protein_coding	shisa family member 4 [Source:HGNC Symbol;Acc:HGNC:27139]
ENSG00000136938	1463.892514	2041.444576	-0.479230234	0.000778565	0.008057766	ANP32B	9	97983361	98015943	+	1850	protein_coding	acidic nuclear phosphoprotein 32 family member B [Source:HGNC Symbol;Acc:HGNC:16677]
ENSG00000124664	24.15450423	75.47975502	-1.636704327	0.000781329	0.008080342	SPDEF	6	34537802	34556333	-	1914	protein_coding	SAM pointed domain containing ETS transcription factor [Source:HGNC Symbol;Acc:HGNC:17257]
ENSG00000010256	2578.68713	3445.967523	-0.418405817	0.000782371	0.008085084	UQCRC1	3	48599002	48610976	-	3236	protein_coding	ubiquinol-cytochrome c reductase core protein 1 [Source:HGNC Symbol;Acc:HGNC:12585]
ENSG00000138668	1315.343624	1837.071345	-0.482062813	0.000783788	0.008087666	HNRNPD	4	82352498	82374503	-	6981	protein_coding	heterogeneous nuclear ribonucleoprotein D [Source:HGNC Symbol;Acc:HGNC:5036]
ENSG00000182831	1499.894613	1061.645793	0.498523318	0.00078353	0.008087666	C16orf72	16	9091648	9121640	+	15875	protein_coding	chromosome 16 open reading frame 72 [Source:HGNC Symbol;Acc:HGNC:30103]
ENSG00000198324	435.4942903	654.0515103	-0.586232815	0.000786018	0.008104643	PHETA1	12	111360651	111369121	-	3361	protein_coding	PH domain containing endocytic trafficking adaptor 1 [Source:HGNC Symbol;Acc:HGNC:26509]
ENSG00000116661	183.4670313	320.269901	-0.803676281	0.00078863	0.008125529	FBXO2	1	11637018	11655785	-	3416	protein_coding	F-box protein 2 [Source:HGNC Symbol;Acc:HGNC:13581]
ENSG00000132305	1654.16629	2281.124479	-0.463474676	0.000792851	0.008162947	IMMT	2	86143932	86195770	-	3986	protein_coding	inner membrane mitochondrial protein [Source:HGNC Symbol;Acc:HGNC:6047]
ENSG00000133121	326.6586866	193.4341897	0.755983308	0.00080374	0.008268918	STARD13	13	33103135	33350630	-	8388	protein_coding	StAR related lipid transfer domain containing 13 [Source:HGNC Symbol;Acc:HGNC:19164]
ENSG00000265808	1160.518051	802.3404526	0.532504248	0.000806601	0.008292198	SEC22B	1	120150898	120176515	-	9034	protein_coding	SEC22 homolog B, vesicle trafficking protein (gene/pseudogene) [Source:HGNC Symbol;Acc:HGNC:10700]
ENSG00000196937	763.2525724	498.9686192	0.613171688	0.000810477	0.008325865	FAM3C	7	121348851	121396364	-	3422	protein_coding	family with sequence similarity 3 member C [Source:HGNC Symbol;Acc:HGNC:18664]
ENSG00000143398	982.6822316	1395.658294	-0.506677116	0.000824209	0.008460657	PIP5K1A	1	151197949	151249536	+	5405	protein_coding	phosphatidylinositol-4-phosphate 5-kinase type 1 alpha [Source:HGNC Symbol;Acc:HGNC:8994]
ENSG00000163382	1620.606083	2238.290522	-0.465689175	0.000825641	0.008469086	NAXE	1	156591762	156594299	+	1933	protein_coding	NAD(P)HX epimerase [Source:HGNC Symbol;Acc:HGNC:18453]
ENSG00000184117	1772.096402	2401.466393	-0.438269303	0.000827495	0.00848182	NIPSNAP1	22	29554808	29581337	-	3067	protein_coding	nipsnap homolog 1 [Source:HGNC Symbol;Acc:HGNC:7827]
ENSG00000180767	20.11498178	69.09587681	-1.794154904	0.000828881	0.008489751	CHST13	3	126524283	126543291	+	1789	protein_coding	carbohydrate sulfotransferase 13 [Source:HGNC Symbol;Acc:HGNC:21755]
ENSG00000089916	757.2193413	513.9497646	0.558674602	0.000844712	0.008639125	GPATCH2L	14	76151916	76254342	+	21987	protein_coding	G-patch domain containing 2 like [Source:HGNC Symbol;Acc:HGNC:20210]
ENSG00000143369	393.0815246	238.6029911	0.720926169	0.000844329	0.008639125	ECM1	1	150508062	150513789	+	3360	protein_coding	extracellular matrix protein 1 [Source:HGNC Symbol;Acc:HGNC:3153]
ENSG00000166523	44.30745488	8.481821042	2.388442755	0.000851523	0.008702361	CLEC4E	12	8533305	8540963	-	2422	protein_coding	C-type lectin domain family 4 member E [Source:HGNC Symbol;Acc:HGNC:14555]
ENSG00000135778	727.3494933	1067.074214	-0.551995548	0.00085284	0.008709398	NTPCR	1	232950605	232983882	+	15854	protein_coding	nucleoside-triphosphatase, cancer-related [Source:HGNC Symbol;Acc:HGNC:28204]
ENSG00000163121	211.6461708	111.4237049	0.924375629	0.000855363	0.008728736	NEURL3	2	96497643	96508109	-	2497	protein_coding	neuralized E3 ubiquitin protein ligase 3 [Source:HGNC Symbol;Acc:HGNC:25162]
ENSG00000210135	3409.89837	2509.895343	0.442188837	0.000858254	0.00875179	MT-TN	MT	5657	5729	-	73	Mt_tRNA	mitochondrially encoded tRNA asparagine [Source:HGNC Symbol;Acc:HGNC:7493]
ENSG00000147383	1246.87347	1737.517663	-0.478376539	0.000863354	0.008797323	NSDHL	X	152830967	152869729	+	1996	protein_coding	NAD(P) dependent steroid dehydrogenase-like [Source:HGNC Symbol;Acc:HGNC:13398]
ENSG00000074416	2542.488494	1803.010588	0.495627212	0.000877482	0.008934715	MGLL	3	127689062	128052190	-	11849	protein_coding	monoglyceride lipase [Source:HGNC Symbol;Acc:HGNC:17038]
ENSG00000213551	237.1876326	392.8842074	-0.728126048	0.000880092	0.00895347	DNAJC9	10	73183362	73248862	-	3955	protein_coding	DnaJ heat shock protein family (Hsp40) member C9 [Source:HGNC Symbol;Acc:HGNC:19123]
ENSG00000198142	353.7695067	209.3855733	0.755375636	0.000880616	0.00895347	SOWAHC	2	109614334	109618990	+	4657	protein_coding	sosondowah ankyrin repeat domain family member C [Source:HGNC Symbol;Acc:HGNC:26149]
ENSG00000175311	16.46184077	61.88769086	-1.924472473	0.00088499	0.008990752	ANKS4B	16	21233665	21253845	+	4352	protein_coding	ankyrin repeat and sterile alpha motif domain containing 4B [Source:HGNC Symbol;Acc:HGNC:26795]
ENSG00000146733	898.6756264	1259.46474	-0.487368555	0.000885964	0.008990752	PSPH	7	56011051	56051604	-	2762	protein_coding	phosphoserine phosphatase [Source:HGNC Symbol;Acc:HGNC:9577]
ENSG00000079337	154.4846037	72.32060313	1.09343086	0.000886229	0.008990752	RAPGEF3	12	47734367	47771040	-	12078	protein_coding	Rap guanine nucleotide exchange factor 3 [Source:HGNC Symbol;Acc:HGNC:16629]
ENSG00000137834	244.0085137	409.0166116	-0.743925069	0.000894953	0.009067828	SMAD6	15	66702228	66782848	+	8563	protein_coding	SMAD family member 6 [Source:HGNC Symbol;Acc:HGNC:6772]
ENSG00000112893	1700.76301	1240.533383	0.455125165	0.000895136	0.009067828	MAN2A1	5	109689366	109869625	+	11815	protein_coding	mannosidase alpha class 2A member 1 [Source:HGNC Symbol;Acc:HGNC:6824]
ENSG00000134247	417.591885	683.1396216	-0.708433363	0.000898429	0.009091309	PTGFRN	1	116910057	116990358	+	6352	protein_coding	prostaglandin F2 receptor inhibitor [Source:HGNC Symbol;Acc:HGNC:9601]
ENSG00000225190	1368.016735	878.5424476	0.638817675	0.000898766	0.009091309	PLEKHM1	17	45435900	45490749	-	9233	protein_coding	pleckstrin homology and RUN domain containing M1 [Source:HGNC Symbol;Acc:HGNC:29017]
ENSG00000103876	310.5608964	485.8425063	-0.646533251	0.000903867	0.009133776	FAH	15	80152490	80186946	+	7203	protein_coding	fumarylacetoacetate hydrolase [Source:HGNC Symbol;Acc:HGNC:3579]
ENSG00000101577	1054.273962	718.6342441	0.552502057	0.000904282	0.009133776	LPIN2	18	2916994	3013315	-	6800	protein_coding	lipin 2 [Source:HGNC Symbol;Acc:HGNC:14450]
ENSG00000124507	4.327635351	32.52342137	-2.881154262	0.000909837	0.009183188	PACSIN1	6	34466061	34535231	+	4807	protein_coding	protein kinase C and casein kinase substrate in neurons 1 [Source:HGNC Symbol;Acc:HGNC:8570]
ENSG00000183530	432.3570754	259.2651622	0.736074902	0.000910663	0.009184842	PRR14L	22	31676256	31750140	-	11809	protein_coding	proline rich 14 like [Source:HGNC Symbol;Acc:HGNC:28738]
ENSG00000173930	127.1087523	235.671968	-0.887978407	0.000914435	0.00921617	SLCO4C1	5	102233986	102296549	-	5334	protein_coding	solute carrier organic anion transporter family member 4C1 [Source:HGNC Symbol;Acc:HGNC:23612]
ENSG00000176340	1440.466862	2121.998563	-0.55884893	0.000915943	0.009223691	COX8A	11	63974607	63976543	+	507	protein_coding	cytochrome c oxidase subunit 8A [Source:HGNC Symbol;Acc:HGNC:2294]
ENSG00000164062	1866.911306	2518.107015	-0.431725362	0.000916512	0.009223691	APEH	3	49674002	49683963	+	4669	protein_coding	acylaminoacyl-peptide hydrolase [Source:HGNC Symbol;Acc:HGNC:586]
ENSG00000140451	31.54416759	86.39432128	-1.453650769	0.000920355	0.009255645	PIF1	15	64815632	64825668	-	4656	protein_coding	PIF1 5'-to-3' DNA helicase [Source:HGNC Symbol;Acc:HGNC:26220]
ENSG00000110031	134.9987038	61.09570976	1.143356019	0.000927287	0.009318599	LPXN	11	58526871	58578220	-	2467	protein_coding	leupaxin [Source:HGNC Symbol;Acc:HGNC:14061]
ENSG00000109881	104.8794626	201.7770105	-0.944492042	0.000928758	0.009326614	CCDC34	11	27330827	27363868	-	3733	protein_coding	coiled-coil domain containing 34 [Source:HGNC Symbol;Acc:HGNC:25079]
ENSG00000170860	435.0773836	667.0386229	-0.615528937	0.00093056	0.009336118	LSM3	3	14178358	14201119	+	3815	protein_coding	LSM3 homolog, U6 small nuclear RNA and mRNA degradation associated [Source:HGNC Symbol;Acc:HGNC:17874]
ENSG00000173706	1111.419891	710.0309679	0.646070889	0.000931052	0.009336118	HEG1	3	124965710	125055958	-	9925	protein_coding	heart development protein with EGF like domains 1 [Source:HGNC Symbol;Acc:HGNC:29227]
ENSG00000102908	826.5903007	1273.191638	-0.623302201	0.000932247	0.009341344	NFAT5	16	69565094	69704666	+	16401	protein_coding	nuclear factor of activated T cells 5 [Source:HGNC Symbol;Acc:HGNC:7774]
ENSG00000149273	16584.44423	22023.06534	-0.409188007	0.000934074	0.009352885	RPS3	11	75399486	75422280	+	5894	protein_coding	ribosomal protein S3 [Source:HGNC Symbol;Acc:HGNC:10420]
ENSG00000127824	1289.892236	1762.818117	-0.45032546	0.000936273	0.00935463	TUBA4A	2	219249711	219278170	-	4079	protein_coding	tubulin alpha 4a [Source:HGNC Symbol;Acc:HGNC:12407]
ENSG00000135679	1723.007187	1262.10206	0.449074146	0.00093553	0.00935463	MDM2	12	68808176	68850686	+	13284	protein_coding	MDM2 proto-oncogene [Source:HGNC Symbol;Acc:HGNC:6973]
ENSG00000118689	483.6826994	305.9435789	0.65967607	0.000936095	0.00935463	FOXO3	6	108559835	108684774	+	7721	protein_coding	forkhead box O3 [Source:HGNC Symbol;Acc:HGNC:3821]
ENSG00000140990	1645.223658	2226.896144	-0.436983605	0.000939773	0.009377477	NDUFB10	16	1959508	1961975	+	1070	protein_coding	NADH:ubiquinone oxidoreductase subunit B10 [Source:HGNC Symbol;Acc:HGNC:7696]
ENSG00000170471	1079.997825	758.4060294	0.509463122	0.000939913	0.009377477	RALGAPB	20	38472816	38578861	+	12633	protein_coding	Ral GTPase activating protein non-catalytic beta subunit [Source:HGNC Symbol;Acc:HGNC:29221]
ENSG00000110841	1426.990361	978.47111	0.544176738	0.000941501	0.009386566	PPFIBP1	12	27523431	27695564	+	11690	protein_coding	PPFIA binding protein 1 [Source:HGNC Symbol;Acc:HGNC:9249]
ENSG00000140395	582.5512617	864.3338959	-0.568451131	0.000947487	0.009439454	WDR61	15	78277835	78299794	-	7279	protein_coding	WD repeat domain 61 [Source:HGNC Symbol;Acc:HGNC:30300]
ENSG00000149600	566.5063277	831.9905739	-0.553739453	0.000950016	0.009457842	COMMD7	20	32702691	32743997	-	2584	protein_coding	COMM domain containing 7 [Source:HGNC Symbol;Acc:HGNC:16223]
ENSG00000110315	316.6164583	492.544563	-0.637575257	0.000954652	0.009497172	RNF141	11	10511678	10541230	-	7820	protein_coding	ring finger protein 141 [Source:HGNC Symbol;Acc:HGNC:21159]
ENSG00000139428	806.2713382	1167.713581	-0.534523866	0.000956301	0.009506759	MMAB	12	109553737	109573874	-	6290	protein_coding	methylmalonic aciduria (cobalamin deficiency) cblB type [Source:HGNC Symbol;Acc:HGNC:19331]
ENSG00000130202	2264.683766	3107.816377	-0.456490163	0.000961022	0.009546841	NECTIN2	19	44846175	44889228	+	3747	protein_coding	nectin cell adhesion molecule 2 [Source:HGNC Symbol;Acc:HGNC:9707]
ENSG00000148120	789.103727	1134.636001	-0.522905019	0.00096305	0.009553289	C9orf3	9	94726701	95087218	+	10742	protein_coding	chromosome 9 open reading frame 3 [Source:HGNC Symbol;Acc:HGNC:1361]
ENSG00000011566	1544.172293	1096.23483	0.493921652	0.000962421	0.009553289	MAP4K3	2	39249266	39437312	-	6067	protein_coding	mitogen-activated protein kinase kinase kinase kinase 3 [Source:HGNC Symbol;Acc:HGNC:6865]
ENSG00000089220	2383.24371	3171.406722	-0.412055365	0.000964776	0.009557342	PEBP1	12	118135858	118145584	+	1780	protein_coding	phosphatidylethanolamine binding protein 1 [Source:HGNC Symbol;Acc:HGNC:8630]
ENSG00000116017	499.9844702	319.3153656	0.647870212	0.000964838	0.009557342	ARID3A	19	925781	975934	+	7210	protein_coding	AT-rich interaction domain 3A [Source:HGNC Symbol;Acc:HGNC:3031]
ENSG00000101365	1433.592374	1988.838539	-0.472244737	0.000967746	0.009579298	IDH3B	20	2658395	2664219	-	2567	protein_coding	isocitrate dehydrogenase 3 (NAD(+)) beta [Source:HGNC Symbol;Acc:HGNC:5385]
ENSG00000143507	242.6371942	132.4119057	0.872622695	0.000970358	0.009598299	DUSP10	1	221701424	221742176	-	2914	protein_coding	dual specificity phosphatase 10 [Source:HGNC Symbol;Acc:HGNC:3065]
ENSG00000247077	1187.710751	1642.766661	-0.467532831	0.000972299	0.009610643	PGAM5	12	132710819	132722734	+	3952	protein_coding	PGAM family member 5, mitochondrial serine/threonine protein phosphatase [Source:HGNC Symbol;Acc:HGNC:28763]
ENSG00000161547	1483.076165	2011.999951	-0.440040376	0.000976944	0.009642795	SRSF2	17	76734115	76737374	-	3017	protein_coding	serine and arginine rich splicing factor 2 [Source:HGNC Symbol;Acc:HGNC:10783]
ENSG00000148358	2180.912417	1577.688412	0.467071726	0.000976862	0.009642795	GPR107	9	130053426	130140169	+	9139	protein_coding	G protein-coupled receptor 107 [Source:HGNC Symbol;Acc:HGNC:17830]
ENSG00000080986	37.30417297	99.54583062	-1.408363923	0.000985404	0.00970317	NDC80	18	2571511	2616635	+	3600	protein_coding	NDC80, kinetochore complex component [Source:HGNC Symbol;Acc:HGNC:16909]
ENSG00000177106	1072.782367	1493.938341	-0.478155935	0.000984523	0.00970317	EPS8L2	11	694438	727727	+	5693	protein_coding	EPS8 like 2 [Source:HGNC Symbol;Acc:HGNC:21296]
ENSG00000064115	1464.400997	1983.217079	-0.437477296	0.000985861	0.00970317	TM7SF3	12	26973195	27014434	-	3888	protein_coding	transmembrane 7 superfamily member 3 [Source:HGNC Symbol;Acc:HGNC:23049]
ENSG00000147274	1868.304956	2520.472343	-0.431579536	0.000985482	0.00970317	RBMX	X	136848004	136880764	-	5882	protein_coding	RNA binding motif protein X-linked [Source:HGNC Symbol;Acc:HGNC:9910]
ENSG00000139343	502.0310349	784.5839082	-0.643261151	0.000988343	0.00971588	SNRPF	12	95858928	95903828	+	3043	protein_coding	small nuclear ribonucleoprotein polypeptide F [Source:HGNC Symbol;Acc:HGNC:11162]
ENSG00000111481	2931.607185	3869.467924	-0.400569362	0.000988555	0.00971588	COPZ1	12	54301202	54351849	+	3901	protein_coding	coatomer protein complex subunit zeta 1 [Source:HGNC Symbol;Acc:HGNC:2243]
ENSG00000186866	658.6835535	438.5845346	0.586180424	0.000994961	0.009771909	POFUT2	21	45263928	45287898	-	5862	protein_coding	protein O-fucosyltransferase 2 [Source:HGNC Symbol;Acc:HGNC:14683]
ENSG00000127586	291.4234091	458.1356248	-0.651832626	0.000997717	0.009792039	CHTF18	16	788046	800737	+	5916	protein_coding	chromosome transmission fidelity factor 18 [Source:HGNC Symbol;Acc:HGNC:18435]
ENSG00000117523	2336.920216	1626.336387	0.522846122	0.00100338	0.009840651	PRRC2C	1	171485551	171593511	+	14173	protein_coding	proline rich coiled-coil 2C [Source:HGNC Symbol;Acc:HGNC:24903]
ENSG00000162702	1541.571083	1123.0038	0.457226836	0.001004481	0.00984448	ZNF281	1	200404940	200410056	-	4895	protein_coding	zinc finger protein 281 [Source:HGNC Symbol;Acc:HGNC:13075]
ENSG00000179766	350.5481596	212.2265467	0.723373539	0.001009322	0.009884939	ATP8B5P	9	35406755	35483035	+	6291	transcribed_unprocessed_pseudogene	ATPase phospholipid transporting 8B5, pseudogene [Source:HGNC Symbol;Acc:HGNC:27245]
ENSG00000146433	310.5914217	493.0996428	-0.668731913	0.001014014	0.009923877	TMEM181	6	158536436	158635428	+	5390	protein_coding	transmembrane protein 181 [Source:HGNC Symbol;Acc:HGNC:20958]
ENSG00000116237	1499.430792	2075.041664	-0.46840095	0.001019081	0.009966424	ICMT	1	6221193	6235972	-	4910	protein_coding	isoprenylcysteine carboxyl methyltransferase [Source:HGNC Symbol;Acc:HGNC:5350]
ENSG00000116035	18.52329267	62.23034461	-1.748226422	0.001021727	0.009971191	VAX2	2	70900590	70965373	+	2961	protein_coding	ventral anterior homeobox 2 [Source:HGNC Symbol;Acc:HGNC:12661]
ENSG00000153234	1349.419006	974.4202336	0.469543355	0.001021706	0.009971191	NR4A2	2	156324432	156342348	-	3967	protein_coding	nuclear receptor subfamily 4 group A member 2 [Source:HGNC Symbol;Acc:HGNC:7981]
ENSG00000233223	259.0610662	144.4532555	0.841060516	0.001021438	0.009971191	AC016876.1	17	7581964	7584072	-	1058	antisense	uncharacterized LOC100996842 [Source:NCBI gene;Acc:100996842]
ENSG00000148444	639.9101168	378.5481915	0.758221183	0.001022561	0.009972307	COMMD3	10	22315974	22320308	+	3317	protein_coding	COMM domain containing 3 [Source:HGNC Symbol;Acc:HGNC:23332]
ENSG00000140263	474.1325647	698.3304295	-0.558459106	0.001023495	0.009974394	SORD	15	45023104	45077185	+	6159	protein_coding	sorbitol dehydrogenase [Source:HGNC Symbol;Acc:HGNC:11184]
ENSG00000104884	343.1584962	529.819871	-0.627390991	0.001029053	0.010021514	ERCC2	19	45349837	45370918	-	6450	protein_coding	ERCC excision repair 2, TFIIH core complex helicase subunit [Source:HGNC Symbol;Acc:HGNC:3434]
ENSG00000113621	1693.092678	1226.964873	0.464712543	0.001029913	0.010022851	TXNDC15	5	134873803	134901525	+	5265	protein_coding	thioredoxin domain containing 15 [Source:HGNC Symbol;Acc:HGNC:20652]
ENSG00000198715	2772.483751	2061.971432	0.427023294	0.001034706	0.010055372	GLMP	1	156290089	156295689	-	3471	protein_coding	glycosylated lysosomal membrane protein [Source:HGNC Symbol;Acc:HGNC:29436]
ENSG00000196922	375.2334771	218.5037513	0.779904985	0.001034089	0.010055372	ZNF252P	8	144973589	145002895	-	9148	transcribed_unprocessed_pseudogene	zinc finger protein 252, pseudogene [Source:HGNC Symbol;Acc:HGNC:13046]
ENSG00000138030	76.1017665	160.1432625	-1.077739122	0.001037324	0.010073744	KHK	2	27086747	27100772	+	3060	protein_coding	ketohexokinase [Source:HGNC Symbol;Acc:HGNC:6315]
ENSG00000182208	271.7558593	431.3509522	-0.666804258	0.001041478	0.010107003	MOB2	11	1469457	1501247	-	4512	protein_coding	MOB kinase activator 2 [Source:HGNC Symbol;Acc:HGNC:24904]
ENSG00000134815	973.9584667	663.5386596	0.553158388	0.001053122	0.010212849	DHX34	19	47349281	47382704	+	5696	protein_coding	DExH-box helicase 34 [Source:HGNC Symbol;Acc:HGNC:16719]
ENSG00000101247	184.4147513	324.0908063	-0.817042633	0.001057277	0.010245976	NDUFAF5	20	13784950	13821582	+	7217	protein_coding	NADH:ubiquinone oxidoreductase complex assembly factor 5 [Source:HGNC Symbol;Acc:HGNC:15899]
ENSG00000120539	322.2022574	505.5893987	-0.64989763	0.001061766	0.010260778	MASTL	10	27154824	27186924	+	3631	protein_coding	microtubule associated serine/threonine kinase like [Source:HGNC Symbol;Acc:HGNC:19042]
ENSG00000182307	1205.559549	1660.497808	-0.461546061	0.001060703	0.010260778	C8orf33	8	145052378	145066685	+	4440	protein_coding	chromosome 8 open reading frame 33 [Source:HGNC Symbol;Acc:HGNC:26104]
ENSG00000196365	2093.131321	2811.421837	-0.425492986	0.001060771	0.010260778	LONP1	19	5691834	5720572	-	5085	protein_coding	lon peptidase 1, mitochondrial [Source:HGNC Symbol;Acc:HGNC:9479]
ENSG00000119686	149.4065362	71.19381964	1.070374574	0.001061192	0.010260778	FLVCR2	14	75578617	75663214	+	4913	protein_coding	feline leukemia virus subgroup C cellular receptor family member 2 [Source:HGNC Symbol;Acc:HGNC:20105]
ENSG00000057019	18670.75986	14503.18087	0.364414623	0.001063164	0.010267128	DCBLD2	3	98795941	98901689	-	11274	protein_coding	discoidin, CUB and LCCL domain containing 2 [Source:HGNC Symbol;Acc:HGNC:24627]
ENSG00000135069	1597.338999	2156.853583	-0.433531055	0.001064261	0.010270567	PSAT1	9	78297143	78330093	+	2188	protein_coding	phosphoserine aminotransferase 1 [Source:HGNC Symbol;Acc:HGNC:19129]
ENSG00000198840	11164.78455	14965.0377	-0.422599955	0.001065404	0.010274437	MT-ND3	MT	10059	10404	+	346	protein_coding	mitochondrially encoded NADH:ubiquinone oxidoreductase core subunit 3 [Source:HGNC Symbol;Acc:HGNC:7458]
ENSG00000150403	1176.623285	836.6847375	0.492009258	0.001071178	0.01032294	TMCO3	13	113490995	113554590	+	10407	protein_coding	transmembrane and coiled-coil domains 3 [Source:HGNC Symbol;Acc:HGNC:20329]
ENSG00000214357	21.50938294	70.8511659	-1.709530435	0.001072635	0.010328439	NEURL1B	5	172641266	172691540	+	6424	protein_coding	neuralized E3 ubiquitin protein ligase 1B [Source:HGNC Symbol;Acc:HGNC:35422]
ENSG00000203668	69.00765965	146.2408712	-1.085647479	0.001073985	0.010328439	CHML	1	241628853	241640254	-	7661	protein_coding	CHM like, Rab escort protein 2 [Source:HGNC Symbol;Acc:HGNC:1941]
ENSG00000140474	748.6243703	1054.650954	-0.494303208	0.001073551	0.010328439	ULK3	15	74836116	74843346	-	3516	protein_coding	unc-51 like kinase 3 [Source:HGNC Symbol;Acc:HGNC:19703]
ENSG00000114503	460.5362149	697.5541512	-0.600245951	0.001077672	0.01035353	NCBP2	3	196935402	196942597	-	5114	protein_coding	nuclear cap binding protein subunit 2 [Source:HGNC Symbol;Acc:HGNC:7659]
ENSG00000109065	885.9272264	614.3356057	0.528408867	0.001078088	0.01035353	NAT9	17	74770547	74776367	-	4049	protein_coding	N-acetyltransferase 9 (putative) [Source:HGNC Symbol;Acc:HGNC:23133]
ENSG00000136231	554.0996474	355.8965936	0.637980614	0.001081887	0.010382823	IGF2BP3	7	23310209	23470467	-	8511	protein_coding	insulin like growth factor 2 mRNA binding protein 3 [Source:HGNC Symbol;Acc:HGNC:28868]
ENSG00000132669	670.1201829	454.0621155	0.561658528	0.001107959	0.010625669	RIN2	20	19757606	20002459	+	8273	protein_coding	Ras and Rab interactor 2 [Source:HGNC Symbol;Acc:HGNC:18750]
ENSG00000088832	4409.315668	5753.065746	-0.383713727	0.001110902	0.010646531	FKBP1A	20	1368978	1393172	-	2577	protein_coding	FK506 binding protein 1A [Source:HGNC Symbol;Acc:HGNC:3711]
ENSG00000165916	2235.073758	3008.614603	-0.428830055	0.001117416	0.010701555	PSMC3	11	47418769	47426473	-	2276	protein_coding	proteasome 26S subunit, ATPase 3 [Source:HGNC Symbol;Acc:HGNC:9549]
ENSG00000092820	6895.349116	5314.666398	0.3756441	0.001128545	0.010800675	EZR	6	158765741	158819412	-	3342	protein_coding	ezrin [Source:HGNC Symbol;Acc:HGNC:12691]
ENSG00000119801	1310.197062	900.3914495	0.541542926	0.001131162	0.010818251	YPEL5	2	30146941	30160533	+	3421	protein_coding	yippee like 5 [Source:HGNC Symbol;Acc:HGNC:18329]
ENSG00000204175	229.2068562	371.4720756	-0.697245569	0.001132894	0.010827344	GPRIN2	10	46549044	46555530	-	1968	protein_coding	G protein regulated inducer of neurite outgrowth 2 [Source:HGNC Symbol;Acc:HGNC:23730]
ENSG00000187498	950.584169	668.7703579	0.507570211	0.001135834	0.010847955	COL4A1	13	110148963	110307233	-	14738	protein_coding	collagen type IV alpha 1 chain [Source:HGNC Symbol;Acc:HGNC:2202]
ENSG00000064601	5993.338236	4601.824459	0.381139345	0.001140382	0.010883894	CTSA	20	45890144	45898820	+	5856	protein_coding	cathepsin A [Source:HGNC Symbol;Acc:HGNC:9251]
ENSG00000171033	307.4683432	177.7598854	0.791857042	0.001144436	0.010915064	PKIA	8	78516139	78605267	+	4216	protein_coding	cAMP-dependent protein kinase inhibitor alpha [Source:HGNC Symbol;Acc:HGNC:9017]
ENSG00000141510	762.2817707	1101.902917	-0.531554461	0.001147999	0.010937688	TP53	17	7661779	7687550	-	5688	protein_coding	tumor protein p53 [Source:HGNC Symbol;Acc:HGNC:11998]
ENSG00000174938	2406.785521	1753.865257	0.456288815	0.001149175	0.010937688	SEZ6L2	16	29871159	29899547	-	4110	protein_coding	seizure related 6 homolog like 2 [Source:HGNC Symbol;Acc:HGNC:30844]
ENSG00000158092	457.1935176	285.5995863	0.679053314	0.001148638	0.010937688	NCK1	3	136862208	136949823	+	3727	protein_coding	NCK adaptor protein 1 [Source:HGNC Symbol;Acc:HGNC:7664]
ENSG00000168453	372.6330175	583.6584443	-0.645886144	0.001154711	0.010982836	HR	8	22114415	22133384	-	8784	protein_coding	HR, lysine demethylase and nuclear receptor corepressor [Source:HGNC Symbol;Acc:HGNC:5172]
ENSG00000119121	62.79277868	138.6655562	-1.144927234	0.001157018	0.010997222	TRPM6	9	74722495	74888094	-	9193	protein_coding	transient receptor potential cation channel subfamily M member 6 [Source:HGNC Symbol;Acc:HGNC:17995]
ENSG00000111711	1718.436852	1220.482172	0.49399292	0.001163534	0.011051578	GOLT1B	12	21501781	21518408	+	3789	protein_coding	golgi transport 1B [Source:HGNC Symbol;Acc:HGNC:20175]
ENSG00000149136	2263.64447	3057.117568	-0.433087167	0.001166271	0.011062415	SSRP1	11	57325985	57335877	-	6323	protein_coding	structure specific recognition protein 1 [Source:HGNC Symbol;Acc:HGNC:11327]
ENSG00000138363	1845.621542	2462.814707	-0.416159134	0.001165517	0.011062415	ATIC	2	215311817	215349773	+	3928	protein_coding	5-aminoimidazole-4-carboxamide ribonucleotide formyltransferase/IMP cyclohydrolase [Source:HGNC Symbol;Acc:HGNC:794]
ENSG00000173120	2265.592766	1606.890128	0.495654936	0.001186137	0.011243146	KDM2A	11	67119269	67258087	+	10380	protein_coding	lysine demethylase 2A [Source:HGNC Symbol;Acc:HGNC:13606]
ENSG00000197976	483.2955671	312.8091111	0.627967802	0.001194488	0.011314571	AKAP17A	X	1591593	1602514	+	4075	protein_coding	A-kinase anchoring protein 17A [Source:HGNC Symbol;Acc:HGNC:18783]
ENSG00000135333	224.2121701	364.0837902	-0.699203029	0.001211259	0.011465593	EPHA7	6	93240020	93419547	-	7456	protein_coding	EPH receptor A7 [Source:HGNC Symbol;Acc:HGNC:3390]
ENSG00000165030	798.1535736	552.8649155	0.530070353	0.001214683	0.011490158	NFIL3	9	91409045	91423862	-	2085	protein_coding	nuclear factor, interleukin 3 regulated [Source:HGNC Symbol;Acc:HGNC:7787]
ENSG00000185947	345.6137732	209.0673948	0.725841919	0.00121638	0.011498359	ZNF267	16	31873758	31917357	+	6333	protein_coding	zinc finger protein 267 [Source:HGNC Symbol;Acc:HGNC:13060]
ENSG00000171174	111.5038067	216.5692839	-0.962386071	0.00122101	0.011534261	RBKS	2	27781364	27891098	-	3585	protein_coding	ribokinase [Source:HGNC Symbol;Acc:HGNC:30325]
ENSG00000166938	337.2466154	514.9209239	-0.610054245	0.001228648	0.011598508	DIS3L	15	66293217	66333898	+	5436	protein_coding	DIS3 like exosome 3'-5' exoribonuclease [Source:HGNC Symbol;Acc:HGNC:28698]
ENSG00000181666	387.9200758	238.3416146	0.703984853	0.001232708	0.01162891	HKR1	19	37312837	37369365	+	7203	protein_coding	HKR1, GLI-Kruppel zinc finger family member [Source:HGNC Symbol;Acc:HGNC:4928]
ENSG00000100522	1206.137277	845.0931327	0.512688615	0.001237666	0.011667736	GNPNAT1	14	52775194	52791668	-	4009	protein_coding	glucosamine-phosphate N-acetyltransferase 1 [Source:HGNC Symbol;Acc:HGNC:19980]
ENSG00000172432	1438.420297	1047.149065	0.457786862	0.001246087	0.011739138	GTPBP2	6	43605316	43629162	-	4624	protein_coding	GTP binding protein 2 [Source:HGNC Symbol;Acc:HGNC:4670]
ENSG00000109685	851.7148558	1248.430561	-0.551570804	0.0012507	0.01177459	NSD2	4	1871424	1982207	+	19776	protein_coding	nuclear receptor binding SET domain protein 2 [Source:HGNC Symbol;Acc:HGNC:12766]
ENSG00000149313	314.759738	499.4747484	-0.666725612	0.001253343	0.011791469	AASDHPPT	11	106075501	106098710	+	6183	protein_coding	aminoadipate-semialdehyde dehydrogenase-phosphopantetheinyl transferase [Source:HGNC Symbol;Acc:HGNC:14235]
ENSG00000170439	619.6283723	883.4375011	-0.511641708	0.001263018	0.01187443	METTL7B	12	55681546	55684611	+	1506	protein_coding	methyltransferase like 7B [Source:HGNC Symbol;Acc:HGNC:28276]
ENSG00000150990	1120.332749	1600.359398	-0.514321506	0.001268587	0.011918696	DHX37	12	124946825	124989122	-	6618	protein_coding	DEAH-box helicase 37 [Source:HGNC Symbol;Acc:HGNC:17210]
ENSG00000205476	318.4582915	499.28864	-0.649919541	0.00127541	0.011974682	CCDC85C	14	99500180	99604026	-	17449	protein_coding	coiled-coil domain containing 85C [Source:HGNC Symbol;Acc:HGNC:35459]
ENSG00000270607	322.0354947	192.1037527	0.744662831	0.001283842	0.012045688	AC009549.1	11	19710934	19712619	-	1686	lincRNA	novel transcript
ENSG00000166377	486.2667702	721.099316	-0.568822055	0.001286305	0.012060631	ATP9B	18	79069285	79378287	+	14934	protein_coding	ATPase phospholipid transporting 9B (putative) [Source:HGNC Symbol;Acc:HGNC:13541]
ENSG00000118785	7297.103802	5232.130879	0.479965499	0.00129914	0.01217274	SPP1	4	87975650	87983426	+	2321	protein_coding	secreted phosphoprotein 1 [Source:HGNC Symbol;Acc:HGNC:11255]
ENSG00000163535	42.71576577	103.3090128	-1.275458314	0.001306375	0.012232264	SGO2	2	200510008	200583782	+	6022	protein_coding	shugoshin 2 [Source:HGNC Symbol;Acc:HGNC:30812]
ENSG00000123095	131.4594694	58.45053849	1.168718563	0.001307982	0.012239038	BHLHE41	12	26120026	26125127	-	3948	protein_coding	basic helix-loop-helix family member e41 [Source:HGNC Symbol;Acc:HGNC:16617]
ENSG00000130340	849.1761975	594.449713	0.514609521	0.00130951	0.012245068	SNX9	6	157700387	157945077	+	4637	protein_coding	sorting nexin 9 [Source:HGNC Symbol;Acc:HGNC:14973]
ENSG00000006283	34.48484539	92.77034813	-1.428069726	0.001315071	0.012288779	CACNA1G	17	50561068	50627474	+	9709	protein_coding	calcium voltage-gated channel subunit alpha1 G [Source:HGNC Symbol;Acc:HGNC:1394]
ENSG00000159256	417.2896358	260.6847277	0.678744534	0.001323433	0.012358579	MORC3	21	36320189	36386148	+	6408	protein_coding	MORC family CW-type zinc finger 3 [Source:HGNC Symbol;Acc:HGNC:23572]
ENSG00000086504	1722.067662	2319.028293	-0.429374482	0.001326546	0.012379311	MRPL28	16	366969	371289	-	3042	protein_coding	mitochondrial ribosomal protein L28 [Source:HGNC Symbol;Acc:HGNC:14484]
ENSG00000136153	1551.008062	1094.837898	0.502542705	0.001333214	0.012433165	LMO7	13	75620434	75859870	+	14367	protein_coding	LIM domain 7 [Source:HGNC Symbol;Acc:HGNC:6646]
ENSG00000106080	736.2787406	492.6258401	0.579351619	0.001335213	0.012443427	FKBP14	7	30010587	30026684	-	5326	protein_coding	FK506 binding protein 14 [Source:HGNC Symbol;Acc:HGNC:18625]
ENSG00000180398	3986.569777	3038.045369	0.392101046	0.001336307	0.01244526	MCFD2	2	46901870	46941855	-	5994	protein_coding	multiple coagulation factor deficiency 2 [Source:HGNC Symbol;Acc:HGNC:18451]
ENSG00000166483	768.1407955	530.5375051	0.533831551	0.00134226	0.012492299	WEE1	11	9573681	9593457	+	9239	protein_coding	WEE1 G2 checkpoint kinase [Source:HGNC Symbol;Acc:HGNC:12761]
ENSG00000118849	299.1994539	466.2992674	-0.638850282	0.001344019	0.012500276	RARRES1	3	158696892	158732696	-	2236	protein_coding	retinoic acid receptor responder 1 [Source:HGNC Symbol;Acc:HGNC:9867]
ENSG00000185436	213.4880039	114.1991038	0.901543517	0.001345335	0.012504124	IFNLR1	1	24154157	24187959	-	4923	protein_coding	interferon lambda receptor 1 [Source:HGNC Symbol;Acc:HGNC:18584]
ENSG00000155096	2398.403476	1781.086799	0.429231135	0.001347295	0.012513952	AZIN1	8	102826357	102893864	-	6426	protein_coding	antizyme inhibitor 1 [Source:HGNC Symbol;Acc:HGNC:16432]
ENSG00000069275	3068.129083	4011.135165	-0.38668872	0.001351699	0.01253805	NUCKS1	1	205712819	205750276	-	6546	protein_coding	nuclear casein kinase and cyclin dependent kinase substrate 1 [Source:HGNC Symbol;Acc:HGNC:29923]
ENSG00000166225	393.5140694	246.1459795	0.676019833	0.001351451	0.01253805	FRS2	12	69470349	69579789	+	7242	protein_coding	fibroblast growth factor receptor substrate 2 [Source:HGNC Symbol;Acc:HGNC:16971]
ENSG00000137124	599.4069275	867.8296925	-0.533030888	0.001355287	0.012562921	ALDH1B1	9	38392664	38398661	+	3155	protein_coding	aldehyde dehydrogenase 1 family member B1 [Source:HGNC Symbol;Acc:HGNC:407]
ENSG00000010704	383.9490475	576.36806	-0.586261302	0.001360166	0.012599723	HFE	6	26087281	26098343	+	5675	protein_coding	homeostatic iron regulator [Source:HGNC Symbol;Acc:HGNC:4886]
ENSG00000100225	1171.711229	1607.981821	-0.456150254	0.001363852	0.012625422	FBXO7	22	32474676	32498829	+	8521	protein_coding	F-box protein 7 [Source:HGNC Symbol;Acc:HGNC:13586]
ENSG00000173898	83.38496686	178.6751641	-1.09608619	0.001369815	0.012672156	SPTBN2	11	66685248	66729226	-	9642	protein_coding	spectrin beta, non-erythrocytic 2 [Source:HGNC Symbol;Acc:HGNC:11276]
ENSG00000070961	2809.674018	2126.860808	0.401753453	0.001384259	0.012797235	ATP2B1	12	89588049	89709300	-	9493	protein_coding	ATPase plasma membrane Ca2+ transporting 1 [Source:HGNC Symbol;Acc:HGNC:814]
ENSG00000167107	255.7332561	415.1469645	-0.696749521	0.001385365	0.012798926	ACSF2	17	50426158	50474845	+	5797	protein_coding	acyl-CoA synthetase family member 2 [Source:HGNC Symbol;Acc:HGNC:26101]
ENSG00000125885	234.5804802	376.2230411	-0.68240573	0.001389654	0.012829996	MCM8	20	5950652	5998977	+	7691	protein_coding	minichromosome maintenance 8 homologous recombination repair factor [Source:HGNC Symbol;Acc:HGNC:16147]
ENSG00000107249	573.6235162	358.7052404	0.676181667	0.00139519	0.012872528	GLIS3	9	3824127	4348392	-	11826	protein_coding	GLIS family zinc finger 3 [Source:HGNC Symbol;Acc:HGNC:28510]
ENSG00000132563	238.362415	392.1901273	-0.718501824	0.001400006	0.012908368	REEP2	5	138439017	138446969	+	3284	protein_coding	receptor accessory protein 2 [Source:HGNC Symbol;Acc:HGNC:17975]
ENSG00000173264	649.361232	926.2626859	-0.512398505	0.00140438	0.012940095	GPR137	11	64270062	64289500	+	4031	protein_coding	G protein-coupled receptor 137 [Source:HGNC Symbol;Acc:HGNC:24300]
ENSG00000125967	368.8816079	556.3833451	-0.591928288	0.001423381	0.013106453	NECAB3	20	33657087	33674463	-	4342	protein_coding	N-terminal EF-hand calcium binding protein 3 [Source:HGNC Symbol;Acc:HGNC:15851]
ENSG00000110237	231.4045455	414.8218559	-0.841708538	0.00142635	0.013125071	ARHGEF17	11	73308289	73369388	+	9908	protein_coding	Rho guanine nucleotide exchange factor 17 [Source:HGNC Symbol;Acc:HGNC:21726]
ENSG00000125257	539.744671	779.0506554	-0.52900246	0.001437141	0.013215596	ABCC4	13	95019829	95301475	-	8635	protein_coding	ATP binding cassette subfamily C member 4 [Source:HGNC Symbol;Acc:HGNC:55]
ENSG00000163923	177.3355317	302.3674262	-0.769581322	0.001438729	0.013221425	RPL39L	3	187120948	187180908	-	1060	protein_coding	ribosomal protein L39 like [Source:HGNC Symbol;Acc:HGNC:17094]
ENSG00000066044	706.2800987	998.2337051	-0.499292833	0.001439702	0.013221598	ELAVL1	19	7958579	8005659	-	6956	protein_coding	ELAV like RNA binding protein 1 [Source:HGNC Symbol;Acc:HGNC:3312]
ENSG00000185697	65.47586885	142.0528369	-1.121712741	0.001452034	0.0133172	MYBL1	8	66562175	66614247	-	7239	protein_coding	MYB proto-oncogene like 1 [Source:HGNC Symbol;Acc:HGNC:7547]
ENSG00000173846	605.5845905	406.983322	0.572736836	0.001451428	0.0133172	PLK3	1	44800225	44805990	+	3479	protein_coding	polo like kinase 3 [Source:HGNC Symbol;Acc:HGNC:2154]
ENSG00000149499	588.2509674	838.4076999	-0.511201426	0.001473099	0.01349254	EML3	11	62602218	62612765	-	5490	protein_coding	echinoderm microtubule associated protein like 3 [Source:HGNC Symbol;Acc:HGNC:26666]
ENSG00000148411	1267.890009	897.3251109	0.498745121	0.001473071	0.01349254	NACC2	9	136006537	136095285	-	7212	protein_coding	NACC family member 2 [Source:HGNC Symbol;Acc:HGNC:23846]
ENSG00000016391	280.7669862	467.8841508	-0.735526662	0.001475198	0.013502839	CHDH	3	53812335	53846390	-	7758	protein_coding	choline dehydrogenase [Source:HGNC Symbol;Acc:HGNC:24288]
ENSG00000143384	8825.298153	6689.981182	0.399644397	0.001484443	0.013578485	MCL1	1	150574551	150579738	-	4371	protein_coding	MCL1, BCL2 family apoptosis regulator [Source:HGNC Symbol;Acc:HGNC:6943]
ENSG00000158769	1595.034847	1173.030241	0.443036344	0.001489991	0.013620252	F11R	1	160995211	161021348	-	5066	protein_coding	F11 receptor [Source:HGNC Symbol;Acc:HGNC:14685]
ENSG00000183020	1361.938842	1931.504608	-0.503970085	0.001498913	0.013687172	AP2A2	11	924894	1012245	+	9638	protein_coding	adaptor related protein complex 2 subunit alpha 2 [Source:HGNC Symbol;Acc:HGNC:562]
ENSG00000170537	376.1655591	231.5171815	0.698932035	0.001499288	0.013687172	TMC7	16	18983934	19063942	+	5638	protein_coding	transmembrane channel like 7 [Source:HGNC Symbol;Acc:HGNC:23000]
ENSG00000139618	47.37692649	112.5504883	-1.251705359	0.001504441	0.013716266	BRCA2	13	32315474	32400266	+	12273	protein_coding	BRCA2, DNA repair associated [Source:HGNC Symbol;Acc:HGNC:1101]
ENSG00000170442	542.1932552	822.7929611	-0.60295654	0.001504454	0.013716266	KRT86	12	52249300	52309163	+	2394	protein_coding	keratin 86 [Source:HGNC Symbol;Acc:HGNC:6463]
ENSG00000099817	1617.870137	2154.780115	-0.413419807	0.001508559	0.013735622	POLR2E	19	1086579	1095380	-	4865	protein_coding	RNA polymerase II subunit E [Source:HGNC Symbol;Acc:HGNC:9192]
ENSG00000075413	1098.22481	781.0830238	0.492079949	0.001508358	0.013735622	MARK3	14	103385392	103503831	+	8891	protein_coding	microtubule affinity regulating kinase 3 [Source:HGNC Symbol;Acc:HGNC:6897]
ENSG00000148985	494.8535467	724.7724485	-0.549795889	0.001514771	0.013783127	PGAP2	11	3797724	3826371	+	3781	protein_coding	post-GPI attachment to proteins 2 [Source:HGNC Symbol;Acc:HGNC:17893]
ENSG00000130313	754.4610643	1072.544656	-0.508462879	0.001526981	0.013885111	PGLS	19	17511629	17521288	+	2847	protein_coding	6-phosphogluconolactonase [Source:HGNC Symbol;Acc:HGNC:8903]
ENSG00000123595	376.6502091	230.6674773	0.708678705	0.001535231	0.013950971	RAB9A	X	13689125	13710506	+	2118	protein_coding	RAB9A, member RAS oncogene family [Source:HGNC Symbol;Acc:HGNC:9792]
ENSG00000138162	2772.634125	3720.226288	-0.4240473	0.001540242	0.013987334	TACC2	10	121989174	122254545	+	18844	protein_coding	transforming acidic coiled-coil containing protein 2 [Source:HGNC Symbol;Acc:HGNC:11523]
ENSG00000147642	258.6664902	410.2403749	-0.663734862	0.001546109	0.014022235	SYBU	8	109573978	109691791	-	7024	protein_coding	syntabulin [Source:HGNC Symbol;Acc:HGNC:26011]
ENSG00000115234	3455.185571	4492.261796	-0.378752788	0.001546081	0.014022235	SNX17	2	27370496	27377533	+	3765	protein_coding	sorting nexin 17 [Source:HGNC Symbol;Acc:HGNC:14979]
ENSG00000087077	823.8014984	1150.709761	-0.482066333	0.001548123	0.014031321	TRIP6	7	100867138	100873454	+	2802	protein_coding	thyroid hormone receptor interactor 6 [Source:HGNC Symbol;Acc:HGNC:12311]
ENSG00000057704	66.44591969	21.75570672	1.61048033	0.001550726	0.01404573	TMCC3	12	94567124	94650562	-	6515	protein_coding	transmembrane and coiled-coil domain family 3 [Source:HGNC Symbol;Acc:HGNC:29199]
ENSG00000106462	327.1894999	501.3611864	-0.616924795	0.001553636	0.014062888	EZH2	7	148807383	148884321	-	4522	protein_coding	enhancer of zeste 2 polycomb repressive complex 2 subunit [Source:HGNC Symbol;Acc:HGNC:3527]
ENSG00000189143	29.36136548	80.0593936	-1.444306937	0.001556135	0.01407632	CLDN4	7	73799542	73832693	+	4702	protein_coding	claudin 4 [Source:HGNC Symbol;Acc:HGNC:2046]
ENSG00000188766	625.8655841	402.7227831	0.635944694	0.001560609	0.014098382	SPRED3	19	38388421	38399587	+	5864	protein_coding	sprouty related EVH1 domain containing 3 [Source:HGNC Symbol;Acc:HGNC:31041]
ENSG00000262001	355.8078769	219.2555544	0.698052834	0.001559678	0.014098382	DLGAP1-AS2	18	3603000	3608336	+	3171	antisense	DLGAP1 antisense RNA 2 [Source:HGNC Symbol;Acc:HGNC:28146]
ENSG00000155265	320.9440937	191.4752471	0.744371294	0.001563286	0.014113365	GOLGA7B	10	97850239	97871580	+	6458	protein_coding	golgin A7 family member B [Source:HGNC Symbol;Acc:HGNC:31668]
ENSG00000148498	1520.319287	2031.340457	-0.417854704	0.001567104	0.014138621	PARD3	10	34109560	34815325	-	6513	protein_coding	par-3 family cell polarity regulator [Source:HGNC Symbol;Acc:HGNC:16051]
ENSG00000161533	1066.119304	1467.30745	-0.460086621	0.00157339	0.014186106	ACOX1	17	75941507	75979363	-	8472	protein_coding	acyl-CoA oxidase 1 [Source:HGNC Symbol;Acc:HGNC:119]
ENSG00000164985	477.7477369	699.4073413	-0.549344594	0.001576289	0.014202998	PSIP1	9	15464066	15511019	-	6768	protein_coding	PC4 and SFRS1 interacting protein 1 [Source:HGNC Symbol;Acc:HGNC:9527]
ENSG00000013619	326.7040991	195.9325093	0.737281198	0.001578916	0.014217422	MAMLD1	X	150361422	150514178	+	5958	protein_coding	mastermind like domain containing 1 [Source:HGNC Symbol;Acc:HGNC:2568]
ENSG00000132341	8851.255771	11470.11784	-0.373944421	0.001584144	0.014255235	RAN	12	130871879	130877678	+	4825	protein_coding	RAN, member RAS oncogene family [Source:HGNC Symbol;Acc:HGNC:9846]
ENSG00000171097	65.43789998	137.930377	-1.077492364	0.00158928	0.014286585	KYAT1	9	128832942	128882494	-	3624	protein_coding	kynurenine aminotransferase 1 [Source:HGNC Symbol;Acc:HGNC:1564]
ENSG00000154767	221.4762239	369.7911335	-0.740914681	0.001589689	0.014286585	XPC	3	14145147	14178783	-	4798	protein_coding	XPC complex subunit, DNA damage recognition and repair factor [Source:HGNC Symbol;Acc:HGNC:12816]
ENSG00000183696	896.409443	1236.321794	-0.464293231	0.001593341	0.014310126	UPP1	7	48088628	48108733	+	4577	protein_coding	uridine phosphorylase 1 [Source:HGNC Symbol;Acc:HGNC:12576]
ENSG00000184470	321.2925062	495.2954867	-0.623027879	0.001602957	0.014387158	TXNRD2	22	19875517	19941992	-	8373	protein_coding	thioredoxin reductase 2 [Source:HGNC Symbol;Acc:HGNC:18155]
ENSG00000166710	27383.2343	20050.87832	0.449637705	0.001606439	0.014409081	B2M	15	44711487	44718877	+	6079	protein_coding	beta-2-microglobulin [Source:HGNC Symbol;Acc:HGNC:914]
ENSG00000167969	1206.970339	1712.837863	-0.505069119	0.001610698	0.014437935	ECI1	16	2239395	2252300	-	3234	protein_coding	enoyl-CoA delta isomerase 1 [Source:HGNC Symbol;Acc:HGNC:2703]
ENSG00000130203	14112.82011	18620.0463	-0.399856032	0.00161242	0.014444029	APOE	19	44905754	44909393	+	2191	protein_coding	apolipoprotein E [Source:HGNC Symbol;Acc:HGNC:613]
ENSG00000165264	602.6595507	915.9346049	-0.604803778	0.001621236	0.014513623	NDUFB6	9	32552999	32573184	-	1388	protein_coding	NADH:ubiquinone oxidoreductase subunit B6 [Source:HGNC Symbol;Acc:HGNC:7701]
ENSG00000164054	2994.641162	3973.441453	-0.407978741	0.001637326	0.014648203	SHISA5	3	48467798	48504826	-	4664	protein_coding	shisa family member 5 [Source:HGNC Symbol;Acc:HGNC:30376]
ENSG00000100441	1352.632159	946.6251447	0.514619223	0.001646319	0.014719153	KHNYN	14	24429286	24441834	+	8015	protein_coding	KH and NYN domain containing [Source:HGNC Symbol;Acc:HGNC:20166]
ENSG00000154370	606.0543533	867.3401872	-0.517616376	0.001660624	0.014812963	TRIM11	1	228393673	228406840	-	8493	protein_coding	tripartite motif containing 11 [Source:HGNC Symbol;Acc:HGNC:16281]
ENSG00000277791	2509.180684	3404.543438	-0.44055097	0.001660446	0.014812963	PSMB3	17	38752736	38764231	+	1179	protein_coding	proteasome subunit beta 3 [Source:HGNC Symbol;Acc:HGNC:9540]
ENSG00000171148	1626.579015	2166.127385	-0.413495803	0.001661087	0.014812963	TADA3	3	9779860	9793011	-	4234	protein_coding	transcriptional adaptor 3 [Source:HGNC Symbol;Acc:HGNC:19422]
ENSG00000145817	1470.949403	1072.699359	0.455744639	0.001660687	0.014812963	YIPF5	5	144158159	144170714	-	3701	protein_coding	Yip1 domain family member 5 [Source:HGNC Symbol;Acc:HGNC:24877]
ENSG00000137135	152.9532142	280.6126407	-0.871483959	0.001666209	0.014838012	ARHGEF39	9	35658875	35675866	-	6496	protein_coding	Rho guanine nucleotide exchange factor 39 [Source:HGNC Symbol;Acc:HGNC:25909]
ENSG00000131016	3970.457851	3052.937385	0.379025368	0.001665887	0.014838012	AKAP12	6	151239999	151358557	+	8741	protein_coding	A-kinase anchoring protein 12 [Source:HGNC Symbol;Acc:HGNC:370]
ENSG00000168679	5554.236217	4211.773856	0.399254058	0.001668179	0.014838012	SLC16A4	1	110362848	110391082	-	3167	protein_coding	solute carrier family 16 member 4 [Source:HGNC Symbol;Acc:HGNC:10925]
ENSG00000106070	3866.357093	2911.10759	0.409411503	0.001668043	0.014838012	GRB10	7	50590063	50793462	-	9795	protein_coding	growth factor receptor bound protein 10 [Source:HGNC Symbol;Acc:HGNC:4564]
ENSG00000145685	1724.742557	1272.323467	0.438879647	0.001669597	0.014841104	LHFPL2	5	78485215	78770021	-	7977	protein_coding	LHFPL tetraspan subfamily member 2 [Source:HGNC Symbol;Acc:HGNC:6588]
ENSG00000188690	1094.556782	1486.278985	-0.441262832	0.001689212	0.015005834	UROS	10	125784980	125823285	-	9532	protein_coding	uroporphyrinogen III synthase [Source:HGNC Symbol;Acc:HGNC:12592]
ENSG00000178913	2286.732156	1661.049204	0.461440613	0.001690409	0.015006848	TAF7	5	141260225	141320821	-	2723	protein_coding	TATA-box binding protein associated factor 7 [Source:HGNC Symbol;Acc:HGNC:11541]
ENSG00000091622	48.80929652	12.79223169	1.931162509	0.001691908	0.015010541	PITPNM3	17	6451264	6556494	-	10609	protein_coding	PITPNM family member 3 [Source:HGNC Symbol;Acc:HGNC:21043]
ENSG00000114346	1330.447531	1814.744856	-0.4472489	0.001699155	0.015065188	ECT2	3	172750682	172821474	+	5499	protein_coding	epithelial cell transforming 2 [Source:HGNC Symbol;Acc:HGNC:3155]
ENSG00000089177	594.0869105	401.2113255	0.566428329	0.001706139	0.015117435	KIF16B	20	16272104	16573434	-	7721	protein_coding	kinesin family member 16B [Source:HGNC Symbol;Acc:HGNC:15869]
ENSG00000119335	2746.570795	3729.946215	-0.441422355	0.001717123	0.015205044	SET	9	128683424	128696400	+	4355	protein_coding	SET nuclear proto-oncogene [Source:HGNC Symbol;Acc:HGNC:10760]
ENSG00000170323	82.66506004	27.92715888	1.570414886	0.001719388	0.015215372	FABP4	8	81478419	81483263	-	1396	protein_coding	fatty acid binding protein 4 [Source:HGNC Symbol;Acc:HGNC:3559]
ENSG00000038382	2713.291257	1854.941011	0.548378444	0.001723047	0.015228307	TRIO	5	14143702	14532128	+	17500	protein_coding	trio Rho guanine nucleotide exchange factor [Source:HGNC Symbol;Acc:HGNC:12303]
ENSG00000188997	264.6088964	153.8739092	0.780912204	0.001722546	0.015228307	KCTD21	11	78171249	78188822	-	4164	protein_coding	potassium channel tetramerization domain containing 21 [Source:HGNC Symbol;Acc:HGNC:27452]
ENSG00000008853	514.1347151	752.8797068	-0.549613445	0.001724432	0.015230838	RHOBTB2	8	22987417	23020199	+	6580	protein_coding	Rho related BTB domain containing 2 [Source:HGNC Symbol;Acc:HGNC:18756]
ENSG00000171793	1997.906954	2670.143437	-0.418029986	0.001734137	0.015297055	CTPS1	1	40979335	41012565	+	11517	protein_coding	CTP synthase 1 [Source:HGNC Symbol;Acc:HGNC:2519]
ENSG00000129473	609.6166693	410.2727016	0.571141055	0.001733907	0.015297055	BCL2L2	14	23298790	23311759	+	4189	protein_coding	BCL2 like 2 [Source:HGNC Symbol;Acc:HGNC:995]
ENSG00000151224	50.90871729	114.3870546	-1.167011746	0.001739956	0.015338622	MAT1A	10	80271820	80289684	-	3690	protein_coding	methionine adenosyltransferase 1A [Source:HGNC Symbol;Acc:HGNC:6903]
ENSG00000023171	60.19306986	133.1470849	-1.144001549	0.001747953	0.01538954	GRAMD1B	11	123358428	123627774	+	14863	protein_coding	GRAM domain containing 1B [Source:HGNC Symbol;Acc:HGNC:29214]
ENSG00000099992	255.5516062	148.5757154	0.782997803	0.001747866	0.01538954	TBC1D10A	22	30291990	30327046	-	7047	protein_coding	TBC1 domain family member 10A [Source:HGNC Symbol;Acc:HGNC:23609]
ENSG00000159423	232.3366275	379.480094	-0.705055946	0.001750961	0.015406232	ALDH4A1	1	18871430	18902781	-	3689	protein_coding	aldehyde dehydrogenase 4 family member A1 [Source:HGNC Symbol;Acc:HGNC:406]
ENSG00000198695	11649.69933	8971.646838	0.376859036	0.001767191	0.015539169	MT-ND6	MT	14149	14673	-	525	protein_coding	mitochondrially encoded NADH:ubiquinone oxidoreductase core subunit 6 [Source:HGNC Symbol;Acc:HGNC:7462]
ENSG00000143401	599.2863282	877.6890587	-0.550572247	0.001778685	0.015620418	ANP32E	1	150218417	150236156	-	3605	protein_coding	acidic nuclear phosphoprotein 32 family member E [Source:HGNC Symbol;Acc:HGNC:16673]
ENSG00000105220	5330.240662	7037.206119	-0.400680066	0.001778473	0.015620418	GPI	19	34359480	34402413	+	10680	protein_coding	glucose-6-phosphate isomerase [Source:HGNC Symbol;Acc:HGNC:4458]
ENSG00000143553	629.9438263	894.8905233	-0.506980393	0.001796567	0.015767463	SNAPIN	1	153658654	153661830	+	1544	protein_coding	SNAP associated protein [Source:HGNC Symbol;Acc:HGNC:17145]
ENSG00000188186	1013.059811	1479.916819	-0.547206964	0.001801325	0.015799216	LAMTOR4	7	100148907	100155944	+	1936	protein_coding	late endosomal/lysosomal adaptor, MAPK and MTOR activator 4 [Source:HGNC Symbol;Acc:HGNC:33772]
ENSG00000145012	623.2055756	911.7913545	-0.549081506	0.001814924	0.015908419	LPP	3	188153284	188890671	+	25535	protein_coding	LIM domain containing preferred translocation partner in lipoma [Source:HGNC Symbol;Acc:HGNC:6679]
ENSG00000185361	68.80292809	145.0249592	-1.075122596	0.001822063	0.015960906	TNFAIP8L1	19	4639518	4655568	+	6667	protein_coding	TNF alpha induced protein 8 like 1 [Source:HGNC Symbol;Acc:HGNC:28279]
ENSG00000177410	1483.918173	1054.167458	0.493257703	0.001825193	0.015978224	ZFAS1	20	49278178	49295738	+	2243	antisense	ZNFX1 antisense RNA 1 [Source:HGNC Symbol;Acc:HGNC:33101]
ENSG00000239672	898.0472954	1326.125108	-0.56301876	0.001827846	0.015991342	NME1	17	51153536	51162428	+	3438	protein_coding	NME/NM23 nucleoside diphosphate kinase 1 [Source:HGNC Symbol;Acc:HGNC:7849]
ENSG00000067066	835.7458595	589.2249449	0.504649773	0.001843811	0.016120837	SP100	2	230415942	230544090	+	12618	protein_coding	SP100 nuclear antigen [Source:HGNC Symbol;Acc:HGNC:11206]
ENSG00000159023	696.283283	462.3735308	0.590009407	0.001848116	0.016148295	EPB41	1	28887091	29120046	+	19993	protein_coding	erythrocyte membrane protein band 4.1 [Source:HGNC Symbol;Acc:HGNC:3377]
ENSG00000274414	69.30321615	23.32304503	1.572927541	0.001849518	0.016150356	AL121772.1	20	25239007	25245229	-	2335	lincRNA	novel transcript
ENSG00000174206	118.4006256	214.8472427	-0.862009818	0.001852806	0.016158707	C12orf66	12	64186316	64222296	-	5999	protein_coding	chromosome 12 open reading frame 66 [Source:HGNC Symbol;Acc:HGNC:26517]
ENSG00000148803	171.5829699	294.7099129	-0.779634549	0.001852421	0.016158707	FUOM	10	133355154	133358035	-	1284	protein_coding	fucose mutarotase [Source:HGNC Symbol;Acc:HGNC:24733]
ENSG00000197380	62.58804713	17.49424661	1.84561869	0.001855946	0.016175911	DACT3	19	46647612	46661138	-	5361	protein_coding	dishevelled binding antagonist of beta catenin 3 [Source:HGNC Symbol;Acc:HGNC:30745]
ENSG00000166347	551.0525066	850.0791571	-0.624482803	0.001861446	0.016213648	CYB5A	18	74250847	74292016	-	9313	protein_coding	cytochrome b5 type A [Source:HGNC Symbol;Acc:HGNC:2570]
ENSG00000176907	3636.251684	2610.469617	0.478164497	0.001867627	0.016257267	TCIM	8	40153455	40155308	+	1854	protein_coding	transcriptional and immune response regulator [Source:HGNC Symbol;Acc:HGNC:1357]
ENSG00000156639	779.4032186	1089.559091	-0.483595591	0.00187035	0.016268739	ZFAND3	6	37819499	38154624	+	4036	protein_coding	zinc finger AN1-type containing 3 [Source:HGNC Symbol;Acc:HGNC:18019]
ENSG00000182718	50096.06375	38682.83522	0.373012605	0.001871292	0.016268739	ANXA2	15	60347134	60402883	-	8824	protein_coding	annexin A2 [Source:HGNC Symbol;Acc:HGNC:537]
ENSG00000005194	1624.790038	2156.887752	-0.408852795	0.001890556	0.016425906	CIAPIN1	16	57428169	57447528	-	3509	protein_coding	cytokine induced apoptosis inhibitor 1 [Source:HGNC Symbol;Acc:HGNC:28050]
ENSG00000165948	81.32351496	161.5637492	-0.986903723	0.001891897	0.016427265	IFI27L1	14	94081282	94103846	+	2380	protein_coding	interferon alpha inducible protein 27 like 1 [Source:HGNC Symbol;Acc:HGNC:19754]
ENSG00000182054	506.5023513	743.230003	-0.551861165	0.00191158	0.016577394	IDH2	15	90083045	90102504	-	2814	protein_coding	isocitrate dehydrogenase (NADP(+)) 2, mitochondrial [Source:HGNC Symbol;Acc:HGNC:5383]
ENSG00000274523	1112.519487	1501.879864	-0.433132521	0.00191092	0.016577394	RCC1L	7	75027122	75074228	-	4196	protein_coding	RCC1 like [Source:HGNC Symbol;Acc:HGNC:14948]
ENSG00000101665	193.1682906	316.2374909	-0.711619821	0.001914045	0.016588386	SMAD7	18	48919853	48952052	-	5033	protein_coding	SMAD family member 7 [Source:HGNC Symbol;Acc:HGNC:6773]
ENSG00000100504	865.0692561	1199.037714	-0.470428408	0.001921637	0.016643777	PYGL	14	50857891	50944736	-	4798	protein_coding	glycogen phosphorylase L [Source:HGNC Symbol;Acc:HGNC:9725]
ENSG00000119421	537.6832191	804.5519992	-0.580911702	0.001930339	0.016708704	NDUFA8	9	122144058	122159819	-	844	protein_coding	NADH:ubiquinone oxidoreductase subunit A8 [Source:HGNC Symbol;Acc:HGNC:7692]
ENSG00000115561	814.0771575	1130.498759	-0.473403206	0.001938732	0.016770876	CHMP3	2	86503431	86563479	-	7018	protein_coding	charged multivesicular body protein 3 [Source:HGNC Symbol;Acc:HGNC:29865]
ENSG00000130635	659.7898417	440.4298733	0.582721476	0.001945445	0.01681845	COL5A1	9	134641774	134844843	+	11189	protein_coding	collagen type V alpha 1 chain [Source:HGNC Symbol;Acc:HGNC:2209]
ENSG00000272888	544.1787694	347.4050788	0.647854537	0.001949045	0.016839072	LINC01578	15	92882707	92899701	+	5394	processed_transcript	long intergenic non-protein coding RNA 1578 [Source:HGNC Symbol;Acc:HGNC:48626]
ENSG00000130703	565.604771	382.2476416	0.565128327	0.001956579	0.016883107	OSBPL2	20	62231922	62296213	+	13047	protein_coding	oxysterol binding protein like 2 [Source:HGNC Symbol;Acc:HGNC:15761]
ENSG00000203721	78.761775	27.43765353	1.520183026	0.001955983	0.016883107	LINC00862	1	200253419	200400705	-	3174	lincRNA	long intergenic non-protein coding RNA 862 [Source:HGNC Symbol;Acc:HGNC:21901]
ENSG00000100983	1698.102251	2242.235646	-0.400934688	0.001963735	0.016934311	GSS	20	34928433	34956027	-	6174	protein_coding	glutathione synthetase [Source:HGNC Symbol;Acc:HGNC:4624]
ENSG00000128165	286.8381861	172.0622359	0.736955638	0.001971089	0.016987163	ADM2	22	50481556	50486440	+	4276	protein_coding	adrenomedullin 2 [Source:HGNC Symbol;Acc:HGNC:28898]
ENSG00000176393	1521.19107	2037.734029	-0.421765967	0.001977195	0.017029187	RNPEP	1	201982372	202006147	+	3479	protein_coding	arginyl aminopeptidase [Source:HGNC Symbol;Acc:HGNC:10078]
ENSG00000164877	356.9216088	541.9013987	-0.600614143	0.001979483	0.017036788	MICALL2	7	1428465	1459502	-	8843	protein_coding	MICAL like 2 [Source:HGNC Symbol;Acc:HGNC:29672]
ENSG00000251493	493.2015579	327.7971867	0.589537944	0.001980536	0.017036788	FOXD1	5	73444827	73448527	-	2623	protein_coding	forkhead box D1 [Source:HGNC Symbol;Acc:HGNC:3802]
ENSG00000117226	545.4897892	365.7245543	0.576972539	0.001983048	0.017047818	GBP3	1	89006666	89022894	-	4297	protein_coding	guanylate binding protein 3 [Source:HGNC Symbol;Acc:HGNC:4184]
ENSG00000163939	513.5130768	330.287655	0.637097609	0.001991355	0.017108617	PBRM1	3	52545352	52685917	-	9654	protein_coding	polybromo 1 [Source:HGNC Symbol;Acc:HGNC:30064]
ENSG00000101158	750.4885342	1061.558507	-0.49992249	0.001998075	0.017155715	NELFCD	20	58981208	58995133	+	6298	protein_coding	negative elongation factor complex member C/D [Source:HGNC Symbol;Acc:HGNC:15934]
ENSG00000006607	82.65761644	161.3924223	-0.967772175	0.001999634	0.01715847	FARP2	2	241356243	241494841	+	14413	protein_coding	FERM, ARH/RhoGEF and pleckstrin domain protein 2 [Source:HGNC Symbol;Acc:HGNC:16460]
ENSG00000131650	58.59393715	127.309514	-1.119004085	0.002005622	0.017199202	KREMEN2	16	2963944	2968383	+	2614	protein_coding	kringle containing transmembrane protein 2 [Source:HGNC Symbol;Acc:HGNC:18797]
ENSG00000059728	570.3567566	384.4767333	0.568605204	0.002008377	0.017212172	MXD1	2	69897688	69942945	+	6351	protein_coding	MAX dimerization protein 1 [Source:HGNC Symbol;Acc:HGNC:6761]
ENSG00000171320	91.8206188	174.2336045	-0.923068265	0.00201333	0.017243964	ESCO2	8	27771949	27812640	+	7973	protein_coding	establishment of sister chromatid cohesion N-acetyltransferase 2 [Source:HGNC Symbol;Acc:HGNC:27230]
ENSG00000168101	400.9260635	603.7715445	-0.589786344	0.002015894	0.017255252	NUDT16L1	16	4693694	4695859	+	2068	protein_coding	nudix hydrolase 16 like 1 [Source:HGNC Symbol;Acc:HGNC:28154]
ENSG00000112695	1333.08671	1912.809713	-0.521067417	0.002021822	0.017295315	COX7A2	6	75237675	75250323	-	1922	protein_coding	cytochrome c oxidase subunit 7A2 [Source:HGNC Symbol;Acc:HGNC:2288]
ENSG00000084453	20.2437756	62.88332547	-1.639764712	0.002029277	0.017348378	SLCO1A2	12	21264600	21419594	-	11520	protein_coding	solute carrier organic anion transporter family member 1A2 [Source:HGNC Symbol;Acc:HGNC:10956]
ENSG00000142484	69.17442233	141.783609	-1.038334981	0.002033197	0.017371178	TM4SF5	17	4771884	4783213	+	932	protein_coding	transmembrane 4 L six family member 5 [Source:HGNC Symbol;Acc:HGNC:11857]
ENSG00000134809	481.8177846	720.0519673	-0.579138881	0.002035066	0.017376427	TIMM10	11	57528463	57530803	-	777	protein_coding	translocase of inner mitochondrial membrane 10 [Source:HGNC Symbol;Acc:HGNC:11814]
ENSG00000109133	1692.873059	1253.03099	0.434113455	0.002061321	0.017589771	TMEM33	4	41935120	41960572	+	8240	protein_coding	transmembrane protein 33 [Source:HGNC Symbol;Acc:HGNC:25541]
ENSG00000104856	1975.133466	1488.344602	0.408206368	0.002070864	0.017659507	RELB	19	45001430	45038198	+	3035	protein_coding	RELB proto-oncogene, NF-kB subunit [Source:HGNC Symbol;Acc:HGNC:9956]
ENSG00000131480	93.16216388	37.8705658	1.297091305	0.002072042	0.017659507	AOC2	17	42844600	42850707	+	2657	protein_coding	amine oxidase, copper containing 2 [Source:HGNC Symbol;Acc:HGNC:549]
ENSG00000107719	67.41597054	143.4086703	-1.089061216	0.002085625	0.017742534	PALD1	10	70478821	70568449	+	4555	protein_coding	phosphatase domain containing, paladin 1 [Source:HGNC Symbol;Acc:HGNC:23530]
ENSG00000113504	1158.691105	1668.819839	-0.526616182	0.002085232	0.017742534	SLC12A7	5	1050376	1112035	-	5984	protein_coding	solute carrier family 12 member 7 [Source:HGNC Symbol;Acc:HGNC:10915]
ENSG00000157399	875.4904222	1205.333385	-0.460841995	0.002084859	0.017742534	ARSE	X	2934632	2968310	-	2878	protein_coding	arylsulfatase E [Source:HGNC Symbol;Acc:HGNC:719]
ENSG00000153048	813.2664257	1125.892803	-0.468990905	0.002089675	0.017766081	CARHSP1	16	8852942	8869012	-	5577	protein_coding	calcium regulated heat stable protein 1 [Source:HGNC Symbol;Acc:HGNC:17150]
ENSG00000113211	120.9318403	55.67513953	1.119601049	0.002095679	0.017806207	PCDHB6	5	141150022	141153287	+	3266	protein_coding	protocadherin beta 6 [Source:HGNC Symbol;Acc:HGNC:8691]
ENSG00000140332	616.2097373	411.2124555	0.58388044	0.002102517	0.017842428	TLE3	15	70047790	70098176	-	12634	protein_coding	transducin like enhancer of split 3 [Source:HGNC Symbol;Acc:HGNC:11839]
ENSG00000170075	31.29402356	5.420570229	2.529720182	0.002101852	0.017842428	GPR37L1	1	202122858	202133592	+	6588	protein_coding	G protein-coupled receptor 37 like 1 [Source:HGNC Symbol;Acc:HGNC:14923]
ENSG00000166897	152.0062451	75.79008213	1.002592839	0.00211928	0.017973676	ELFN2	22	37367960	37427470	-	8782	protein_coding	extracellular leucine rich repeat and fibronectin type III domain containing 2 [Source:HGNC Symbol;Acc:HGNC:29396]
ENSG00000106804	1325.60472	1783.609594	-0.427678689	0.00213079	0.018060237	C5	9	120952335	121050276	-	6533	protein_coding	complement C5 [Source:HGNC Symbol;Acc:HGNC:1331]
ENSG00000073331	424.9443304	276.8896365	0.61796388	0.002137444	0.018105562	ALPK1	4	112285509	112442620	+	12325	protein_coding	alpha kinase 1 [Source:HGNC Symbol;Acc:HGNC:20917]
ENSG00000185201	1349.388481	1820.369079	-0.43177888	0.002147476	0.018179427	IFITM2	11	307631	315272	+	1543	protein_coding	interferon induced transmembrane protein 2 [Source:HGNC Symbol;Acc:HGNC:5413]
ENSG00000018510	499.1432132	726.5346677	-0.540283388	0.002163662	0.01830527	AGPS	2	177392644	177559299	+	8965	protein_coding	alkylglycerone phosphate synthase [Source:HGNC Symbol;Acc:HGNC:327]
ENSG00000050405	241.3105364	135.7668598	0.831199101	0.002169511	0.018343554	LIMA1	12	50175788	50283546	-	6317	protein_coding	LIM domain and actin binding 1 [Source:HGNC Symbol;Acc:HGNC:24636]
ENSG00000169855	1857.475078	1394.938818	0.413190895	0.002181514	0.018433792	ROBO1	3	78597240	79767815	-	10875	protein_coding	roundabout guidance receptor 1 [Source:HGNC Symbol;Acc:HGNC:10249]
ENSG00000099341	3886.389444	4998.273283	-0.362934534	0.002193311	0.018522185	PSMD8	19	38374536	38383824	+	3105	protein_coding	proteasome 26S subunit, non-ATPase 8 [Source:HGNC Symbol;Acc:HGNC:9566]
ENSG00000112078	362.0986956	541.2641206	-0.580469342	0.002196075	0.018534227	KCTD20	6	36442767	36491143	+	6239	protein_coding	potassium channel tetramerization domain containing 20 [Source:HGNC Symbol;Acc:HGNC:21052]
ENSG00000232472	164.1784193	282.6362366	-0.785666865	0.002202683	0.018551747	EEF1B2P3	X	24788392	24789069	-	678	processed_pseudogene	eukaryotic translation elongation factor 1 beta 2 pseudogene 3 [Source:HGNC Symbol;Acc:HGNC:3210]
ENSG00000120837	178.3361078	304.155042	-0.7712771	0.002203505	0.018551747	NFYB	12	104117077	104138289	-	4956	protein_coding	nuclear transcription factor Y subunit beta [Source:HGNC Symbol;Acc:HGNC:7805]
ENSG00000124422	3103.012945	4462.256521	-0.524032049	0.002201687	0.018551747	USP22	17	20999593	21043760	-	6808	protein_coding	ubiquitin specific peptidase 22 [Source:HGNC Symbol;Acc:HGNC:12621]
ENSG00000164161	86.43955126	34.52346314	1.322953753	0.002201823	0.018551747	HHIP	4	144646021	144745271	+	12074	protein_coding	hedgehog interacting protein [Source:HGNC Symbol;Acc:HGNC:14866]
ENSG00000178301	81.93770962	164.1110194	-1.007659068	0.002207303	0.018572441	AQP11	11	77589391	77610355	+	2396	protein_coding	aquaporin 11 [Source:HGNC Symbol;Acc:HGNC:19940]
ENSG00000141738	105.0536689	193.2873381	-0.878046975	0.002209373	0.018578578	GRB7	17	39737927	39747291	+	3597	protein_coding	growth factor receptor bound protein 7 [Source:HGNC Symbol;Acc:HGNC:4567]
ENSG00000116044	1200.392159	840.0064437	0.514853262	0.002211073	0.018581598	NFE2L2	2	177227595	177392697	-	5979	protein_coding	nuclear factor, erythroid 2 like 2 [Source:HGNC Symbol;Acc:HGNC:7782]
ENSG00000169696	544.3306448	789.5158943	-0.537497502	0.002214715	0.018600923	ASPSCR1	17	81976807	82017406	+	12097	protein_coding	ASPSCR1, UBX domain containing tether for SLC2A4 [Source:HGNC Symbol;Acc:HGNC:13825]
ENSG00000214106	143.6465309	71.19381964	1.012589692	0.002217257	0.018610994	PAXIP1-AS2	7	154928485	154952188	+	7553	antisense	PAXIP1 antisense RNA 2 [Source:HGNC Symbol;Acc:HGNC:48958]
ENSG00000116741	2544.519421	3575.22861	-0.490455615	0.002244466	0.018805209	RGS2	1	192809039	192812283	+	2096	protein_coding	regulator of G protein signaling 2 [Source:HGNC Symbol;Acc:HGNC:9998]
ENSG00000260032	2902.731971	2207.190351	0.394924764	0.002242079	0.018805209	NORAD	20	36045622	36050960	-	5339	lincRNA	non-coding RNA activated by DNA damage [Source:HGNC Symbol;Acc:HGNC:44311]
ENSG00000100558	458.5343118	290.5140273	0.660253037	0.002243653	0.018805209	PLEK2	14	67386983	67412200	-	1603	protein_coding	pleckstrin 2 [Source:HGNC Symbol;Acc:HGNC:19238]
ENSG00000100592	153.8406346	74.29616963	1.046538085	0.002253227	0.018867202	DAAM1	14	59188646	59371405	+	10712	protein_coding	dishevelled associated activator of morphogenesis 1 [Source:HGNC Symbol;Acc:HGNC:18142]
ENSG00000258655	281.6387685	169.0088364	0.737890965	0.002285805	0.019116889	ARHGAP5-AS1	14	32074946	32076793	-	1848	antisense	ARHGAP5 antisense RNA 1 (head to head) [Source:HGNC Symbol;Acc:HGNC:20279]
ENSG00000260276	70.64476123	25.17623518	1.486951193	0.002284687	0.019116889	AC022167.2	16	8848105	8860456	+	2642	antisense	novel transcript, antisense to CARHSP1
ENSG00000169504	2265.056011	1724.041966	0.393735997	0.002287461	0.019119199	CLIC4	1	24745357	24844324	+	4495	protein_coding	chloride intracellular channel 4 [Source:HGNC Symbol;Acc:HGNC:13518]
ENSG00000198554	159.7219902	278.636153	-0.805740474	0.002300792	0.01921903	WDHD1	14	54938950	55027105	-	6385	protein_coding	WD repeat and HMG-box DNA binding protein 1 [Source:HGNC Symbol;Acc:HGNC:23170]
ENSG00000138182	92.60901975	178.1436383	-0.946842713	0.002305317	0.01924523	KIF20B	10	89701610	89774939	+	6851	protein_coding	kinesin family member 20B [Source:HGNC Symbol;Acc:HGNC:7212]
ENSG00000185950	3481.331532	2607.899232	0.416768592	0.002306825	0.019246222	IRS2	13	109752698	109786568	-	8138	protein_coding	insulin receptor substrate 2 [Source:HGNC Symbol;Acc:HGNC:6126]
ENSG00000168036	5423.769129	4180.231288	0.375825291	0.002322387	0.019352756	CTNNB1	3	41194741	41260096	+	11927	protein_coding	catenin beta 1 [Source:HGNC Symbol;Acc:HGNC:2514]
ENSG00000125657	1177.19876	861.0209622	0.45150011	0.002322149	0.019352756	TNFSF9	19	6530999	6535928	+	1665	protein_coding	TNF superfamily member 9 [Source:HGNC Symbol;Acc:HGNC:11939]
ENSG00000168090	1422.427469	1983.645176	-0.479295183	0.002327588	0.019384441	COPS6	7	100088954	100092200	+	2807	protein_coding	COP9 signalosome subunit 6 [Source:HGNC Symbol;Acc:HGNC:21749]
ENSG00000035499	89.22090997	174.8454862	-0.966882682	0.002340329	0.019478849	DEPDC1B	5	60596912	60700190	-	3806	protein_coding	DEP domain containing 1B [Source:HGNC Symbol;Acc:HGNC:24902]
ENSG00000160298	34.36349518	91.75808961	-1.410591802	0.002341948	0.019480619	C21orf58	21	46300181	46323875	-	5315	protein_coding	chromosome 21 open reading frame 58 [Source:HGNC Symbol;Acc:HGNC:1300]
ENSG00000198598	565.210195	804.733941	-0.509054811	0.002349321	0.019526507	MMP17	12	131828393	131851783	+	4003	protein_coding	matrix metallopeptidase 17 [Source:HGNC Symbol;Acc:HGNC:7163]
ENSG00000180422	34.65160807	6.334927674	2.443247074	0.002350282	0.019526507	LINC00304	16	89159146	89164245	+	3961	lincRNA	long intergenic non-protein coding RNA 304 [Source:HGNC Symbol;Acc:HGNC:26713]
ENSG00000116954	562.4980813	367.4308929	0.612942045	0.002352074	0.01952968	RRAGC	1	38838198	38859823	-	5167	protein_coding	Ras related GTP binding C [Source:HGNC Symbol;Acc:HGNC:19902]
ENSG00000147065	22719.3756	17211.21834	0.400575327	0.002372899	0.0196908	MSN	X	65588377	65741931	+	5971	protein_coding	moesin [Source:HGNC Symbol;Acc:HGNC:7373]
ENSG00000060688	401.8432583	587.3228042	-0.547338969	0.002377081	0.01970191	SNRNP40	1	31259568	31296782	-	3881	protein_coding	small nuclear ribonucleoprotein U5 subunit 40 [Source:HGNC Symbol;Acc:HGNC:30857]
ENSG00000118900	1221.316371	873.1611342	0.484228064	0.002376639	0.01970191	UBN1	16	4846665	4882360	+	8551	protein_coding	ubinuclein 1 [Source:HGNC Symbol;Acc:HGNC:12506]
ENSG00000117691	750.4967287	1069.228959	-0.510676564	0.002388097	0.019781378	NENF	1	212432887	212446379	+	1297	protein_coding	neudesin neurotrophic factor [Source:HGNC Symbol;Acc:HGNC:30384]
ENSG00000104043	214.9963117	117.7420086	0.867448386	0.002389812	0.019783763	ATP8B4	15	49858238	50182817	-	10861	protein_coding	ATPase phospholipid transporting 8B4 (putative) [Source:HGNC Symbol;Acc:HGNC:13536]
ENSG00000165895	375.9757148	240.1292303	0.647557495	0.002395263	0.019817044	ARHGAP42	11	100687653	100993941	+	8948	protein_coding	Rho GTPase activating protein 42 [Source:HGNC Symbol;Acc:HGNC:26545]
ENSG00000123473	144.6619942	248.1538726	-0.77720794	0.002398287	0.019830225	STIL	1	47250139	47314147	-	7291	protein_coding	STIL, centriolar assembly protein [Source:HGNC Symbol;Acc:HGNC:10879]
ENSG00000147905	328.3263134	203.1485467	0.69215556	0.002402989	0.019857258	ZCCHC7	9	37120539	37358149	+	3992	protein_coding	zinc finger CCHC-type containing 7 [Source:HGNC Symbol;Acc:HGNC:26209]
ENSG00000175416	1326.317934	1813.453676	-0.45123248	0.002406991	0.019878471	CLTB	5	176392455	176416569	-	2039	protein_coding	clathrin light chain B [Source:HGNC Symbol;Acc:HGNC:2091]
ENSG00000175390	2257.786947	2946.720904	-0.383957717	0.002412877	0.019903942	EIF3F	11	7970251	8001862	+	9431	protein_coding	eukaryotic translation initiation factor 3 subunit F [Source:HGNC Symbol;Acc:HGNC:3275]
ENSG00000183826	348.9788013	213.6147067	0.70857038	0.002412947	0.019903942	BTBD9	6	38168451	38640148	-	9537	protein_coding	BTB domain containing 9 [Source:HGNC Symbol;Acc:HGNC:21228]
ENSG00000130204	1951.895405	2557.762433	-0.389842943	0.002429443	0.02002223	TOMM40	19	44890569	44903689	+	3610	protein_coding	translocase of outer mitochondrial membrane 40 [Source:HGNC Symbol;Acc:HGNC:18001]
ENSG00000146701	4304.278388	5512.14085	-0.356847624	0.002430177	0.02002223	MDH2	7	76048051	76067508	+	3641	protein_coding	malate dehydrogenase 2 [Source:HGNC Symbol;Acc:HGNC:6971]
ENSG00000137959	525.147745	353.0713229	0.572213148	0.002440856	0.020098268	IFI44L	1	78619922	78646145	+	10240	protein_coding	interferon induced protein 44 like [Source:HGNC Symbol;Acc:HGNC:17817]
ENSG00000079462	876.2944612	1197.005346	-0.450162016	0.0024477	0.020142649	PAFAH1B3	19	42297033	42303546	-	1419	protein_coding	platelet activating factor acetylhydrolase 1b catalytic subunit 3 [Source:HGNC Symbol;Acc:HGNC:8576]
ENSG00000174804	69.72756646	140.9593012	-1.013953489	0.002453407	0.020165665	FZD4	11	86945679	86955391	-	7383	protein_coding	frizzled class receptor 4 [Source:HGNC Symbol;Acc:HGNC:4042]
ENSG00000089327	2326.17447	1766.499101	0.396994533	0.002453137	0.020165665	FXYD5	19	35154730	35169883	+	2993	protein_coding	FXYD domain containing ion transport regulator 5 [Source:HGNC Symbol;Acc:HGNC:4029]
ENSG00000144677	360.2032555	551.3797756	-0.612410879	0.00246135	0.020218959	CTDSPL	3	37861960	37984469	+	5796	protein_coding	CTD small phosphatase like [Source:HGNC Symbol;Acc:HGNC:16890]
ENSG00000156587	2047.702691	2667.946671	-0.381639567	0.002464629	0.020233903	UBE2L6	11	57551656	57568284	-	2197	protein_coding	ubiquitin conjugating enzyme E2 L6 [Source:HGNC Symbol;Acc:HGNC:12490]
ENSG00000178764	486.3806768	317.0382445	0.616269113	0.002473718	0.020296499	ZHX2	8	122781394	122974512	+	4716	protein_coding	zinc fingers and homeoboxes 2 [Source:HGNC Symbol;Acc:HGNC:18513]
ENSG00000142166	1057.048628	756.6987697	0.481872739	0.002479421	0.020331256	IFNAR1	21	33324477	33359862	+	6301	protein_coding	interferon alpha and beta receptor subunit 1 [Source:HGNC Symbol;Acc:HGNC:5432]
ENSG00000188493	272.6194471	439.2952385	-0.68669565	0.002481419	0.020335601	C19orf54	19	40740856	40751553	-	3375	protein_coding	chromosome 19 open reading frame 54 [Source:HGNC Symbol;Acc:HGNC:24758]
ENSG00000215021	4065.432074	5245.879006	-0.367867651	0.00249663	0.020448169	PHB2	12	6965327	6970825	-	2499	protein_coding	prohibitin 2 [Source:HGNC Symbol;Acc:HGNC:30306]
ENSG00000187325	303.4362643	469.2372207	-0.627831896	0.00251158	0.020546326	TAF9B	X	78129748	78139706	-	2791	protein_coding	TATA-box binding protein associated factor 9b [Source:HGNC Symbol;Acc:HGNC:17306]
ENSG00000165695	59.89006976	16.50646336	1.862822157	0.002511168	0.020546326	AK8	9	132725578	132878777	-	2731	protein_coding	adenylate kinase 8 [Source:HGNC Symbol;Acc:HGNC:26526]
ENSG00000262814	445.1501371	723.9934065	-0.701070022	0.002518457	0.020590425	MRPL12	17	81703357	81707526	+	1028	protein_coding	mitochondrial ribosomal protein L12 [Source:HGNC Symbol;Acc:HGNC:10378]
ENSG00000148925	312.5084417	478.9926768	-0.615112373	0.002531001	0.020680783	BTBD10	11	13388001	13463297	-	3495	protein_coding	BTB domain containing 10 [Source:HGNC Symbol;Acc:HGNC:21445]
ENSG00000124795	731.8595294	1019.530391	-0.478072159	0.00253955	0.02073841	DEK	6	18223868	18264823	-	4361	protein_coding	DEK proto-oncogene [Source:HGNC Symbol;Acc:HGNC:2768]
ENSG00000176208	58.21499931	122.7464993	-1.077458328	0.002548307	0.020795666	ATAD5	17	30831970	30895869	+	7075	protein_coding	ATPase family, AAA domain containing 5 [Source:HGNC Symbol;Acc:HGNC:25752]
ENSG00000174469	85.68167558	167.6705481	-0.971471823	0.002551624	0.020795666	CNTNAP2	7	146116002	148420998	+	16666	protein_coding	contactin associated protein like 2 [Source:HGNC Symbol;Acc:HGNC:13830]
ENSG00000051596	264.4346901	418.1093931	-0.662462894	0.00255096	0.020795666	THOC3	5	175917873	176034680	-	3453	protein_coding	THO complex 3 [Source:HGNC Symbol;Acc:HGNC:19072]
ENSG00000119986	1505.601011	1996.831776	-0.407238297	0.002552564	0.020795666	AVPI1	10	97677424	97687323	-	1457	protein_coding	arginine vasopressin induced 1 [Source:HGNC Symbol;Acc:HGNC:30898]
ENSG00000203727	155.1516544	79.35746221	0.965482805	0.00255672	0.020817287	SAMD5	6	147508927	147737547	+	6320	protein_coding	sterile alpha motif domain containing 5 [Source:HGNC Symbol;Acc:HGNC:21180]
ENSG00000071991	164.776976	85.65129071	0.944871821	0.002561427	0.020831133	CDH19	18	66501083	66604138	-	6864	protein_coding	cadherin 19 [Source:HGNC Symbol;Acc:HGNC:1758]
ENSG00000124102	70.72069897	23.32304503	1.598598721	0.002560114	0.020831133	PI3	20	45174876	45176544	+	577	protein_coding	peptidase inhibitor 3 [Source:HGNC Symbol;Acc:HGNC:8947]
ENSG00000198270	68.24978396	139.4732401	-1.034196998	0.002571107	0.020860889	TMEM116	12	111931282	112013185	-	7989	protein_coding	transmembrane protein 116 [Source:HGNC Symbol;Acc:HGNC:25084]
ENSG00000143643	165.8155209	280.3424916	-0.760035095	0.002568524	0.020860889	TTC13	1	230906243	230978875	-	4212	protein_coding	tetratricopeptide repeat domain 13 [Source:HGNC Symbol;Acc:HGNC:26204]
ENSG00000071794	502.5082413	725.8004097	-0.529029346	0.002569676	0.020860889	HLTF	3	149030127	149086554	-	6024	protein_coding	helicase like transcription factor [Source:HGNC Symbol;Acc:HGNC:11099]
ENSG00000129636	873.4446084	1195.013155	-0.4522642	0.002569734	0.020860889	ITFG1	16	47154387	47464149	-	7770	protein_coding	integrin alpha FG-GAP repeat containing 1 [Source:HGNC Symbol;Acc:HGNC:30697]
ENSG00000065621	84.38554297	161.6126997	-0.936344359	0.002584432	0.020956734	GSTO2	10	104268873	104304945	+	9921	protein_coding	glutathione S-transferase omega 2 [Source:HGNC Symbol;Acc:HGNC:23064]
ENSG00000113648	1583.157478	2085.129159	-0.397089216	0.002586404	0.020960459	H2AFY	5	135333900	135399914	-	17730	protein_coding	H2A histone family member Y [Source:HGNC Symbol;Acc:HGNC:4740]
ENSG00000132600	397.4471288	583.7309489	-0.553352584	0.0025906	0.020982198	PRMT7	16	68310974	68358563	+	9458	protein_coding	protein arginine methyltransferase 7 [Source:HGNC Symbol;Acc:HGNC:25557]
ENSG00000159784	88.93279708	32.30314397	1.460958949	0.002603606	0.021075217	FAM131B	7	143353400	143362770	-	6430	protein_coding	family with sequence similarity 131 member B [Source:HGNC Symbol;Acc:HGNC:22202]
ENSG00000027075	177.0399752	289.27364	-0.708910165	0.00261521	0.021151465	PRKCH	14	61187559	61550976	+	8833	protein_coding	protein kinase C eta [Source:HGNC Symbol;Acc:HGNC:9403]
ENSG00000231991	3229.751705	2427.838232	0.412015201	0.002616078	0.021151465	ANXA2P2	9	33624274	33625293	+	1020	processed_pseudogene	annexin A2 pseudogene 2 [Source:HGNC Symbol;Acc:HGNC:539]
ENSG00000171631	91.05529951	173.588475	-0.933917465	0.002619561	0.021167275	P2RY6	11	73264505	73298617	+	3976	protein_coding	pyrimidinergic receptor P2Y6 [Source:HGNC Symbol;Acc:HGNC:8543]
ENSG00000167552	5722.925423	4477.975652	0.353824246	0.002643578	0.021348899	TUBA1A	12	49184796	49189324	-	3421	protein_coding	tubulin alpha 1a [Source:HGNC Symbol;Acc:HGNC:20766]
ENSG00000090776	1327.712335	961.1883682	0.465731734	0.00264807	0.021372718	EFNB1	X	68828997	68842147	+	3314	protein_coding	ephrin B1 [Source:HGNC Symbol;Acc:HGNC:3226]
ENSG00000186638	47.3843701	110.5504466	-1.217962649	0.002654336	0.02141082	KIF24	9	34252381	34311371	-	6131	protein_coding	kinesin family member 24 [Source:HGNC Symbol;Acc:HGNC:19916]
ENSG00000196363	453.2671509	653.3251036	-0.526667158	0.002657085	0.021420527	WDR5	9	134135365	134159968	+	3629	protein_coding	WD repeat domain 5 [Source:HGNC Symbol;Acc:HGNC:12757]
ENSG00000185339	744.2736533	521.1256239	0.51456524	0.002662842	0.021454453	TCN2	22	30606838	30627278	+	3122	protein_coding	transcobalamin 2 [Source:HGNC Symbol;Acc:HGNC:11653]
ENSG00000124588	650.4749639	910.7195305	-0.484760433	0.002670211	0.021501329	NQO2	6	2987987	3028869	+	11558	protein_coding	N-ribosyldihydronicotinamide:quinone reductase 2 [Source:HGNC Symbol;Acc:HGNC:7856]
ENSG00000131018	562.3610931	375.1706046	0.582852958	0.002672836	0.021509968	SYNE1	6	152121684	152637801	-	46064	protein_coding	spectrin repeat containing nuclear envelope protein 1 [Source:HGNC Symbol;Acc:HGNC:17089]
ENSG00000152684	1348.691656	996.5342967	0.436450292	0.002675798	0.021521301	PELO	5	52787940	52804046	+	4349	protein_coding	pelota mRNA surveillance and ribosome rescue factor [Source:HGNC Symbol;Acc:HGNC:8829]
ENSG00000141741	561.0954857	842.1690398	-0.586202853	0.002681204	0.021552278	MIEN1	17	39728496	39730787	-	2292	protein_coding	migration and invasion enhancer 1 [Source:HGNC Symbol;Acc:HGNC:28230]
ENSG00000164808	352.7458489	520.6762965	-0.561337396	0.002688428	0.021597819	SPIDR	8	47260575	47736306	+	7477	protein_coding	scaffold protein involved in DNA repair [Source:HGNC Symbol;Acc:HGNC:28971]
ENSG00000233452	59.60195686	18.89025805	1.660853678	0.002712359	0.021777442	STXBP5-AS1	6	146841901	147204614	-	6011	antisense	STXBP5 antisense RNA 1 [Source:HGNC Symbol;Acc:HGNC:44183]
ENSG00000101255	4921.618246	6275.963283	-0.350772497	0.002726814	0.021880828	TRIB3	20	362835	397559	+	3434	protein_coding	tribbles pseudokinase 3 [Source:HGNC Symbol;Acc:HGNC:16228]
ENSG00000103363	2036.736575	2724.931939	-0.419978939	0.002728479	0.021881514	ELOB	16	2771414	2777297	-	1128	protein_coding	elongin B [Source:HGNC Symbol;Acc:HGNC:11619]
ENSG00000049449	2791.015238	2091.575848	0.416253944	0.002734372	0.021916094	RCN1	11	32090904	32105755	+	4675	protein_coding	reticulocalbin 1 [Source:HGNC Symbol;Acc:HGNC:9934]
ENSG00000105258	330.9334659	494.087426	-0.578823337	0.002743005	0.021972583	POLR2I	19	36113710	36115346	-	1269	protein_coding	RNA polymerase II subunit I [Source:HGNC Symbol;Acc:HGNC:9196]
ENSG00000136504	564.9302766	820.2946415	-0.538791649	0.002757937	0.022079427	KAT7	17	49788555	49835030	+	11749	protein_coding	lysine acetyltransferase 7 [Source:HGNC Symbol;Acc:HGNC:17016]
ENSG00000144746	3176.00208	2393.339244	0.408311774	0.002762802	0.022105609	ARL6IP5	3	69084944	69106066	+	2522	protein_coding	ADP ribosylation factor like GTPase 6 interacting protein 5 [Source:HGNC Symbol;Acc:HGNC:16937]
ENSG00000204525	5419.392392	4195.825236	0.369060813	0.002770954	0.022158036	HLA-C	6	31268749	31272130	-	2507	protein_coding	major histocompatibility complex, class I, C [Source:HGNC Symbol;Acc:HGNC:4933]
ENSG00000131473	11312.4043	15099.70489	-0.416584464	0.002780064	0.022205261	ACLY	17	41866908	41930542	-	5217	protein_coding	ATP citrate lyase [Source:HGNC Symbol;Acc:HGNC:115]
ENSG00000254221	89.13008503	36.93173309	1.270013746	0.002779564	0.022205261	PCDHGB1	5	141350102	141512979	+	4773	protein_coding	protocadherin gamma subfamily B, 1 [Source:HGNC Symbol;Acc:HGNC:8708]
ENSG00000122966	165.2087699	281.9841769	-0.769445339	0.002785456	0.022235516	CIT	12	119685790	119877291	-	13230	protein_coding	citron rho-interacting serine/threonine kinase [Source:HGNC Symbol;Acc:HGNC:1985]
ENSG00000178295	132.5203451	227.9331776	-0.782181349	0.002797926	0.022322197	GEN1	2	17753858	17788941	+	11827	protein_coding	GEN1, Holliday junction 5' flap endonuclease [Source:HGNC Symbol;Acc:HGNC:26881]
ENSG00000164885	446.4462697	655.7403037	-0.554474732	0.002810478	0.022391507	CDK5	7	151053812	151058530	-	2938	protein_coding	cyclin dependent kinase 5 [Source:HGNC Symbol;Acc:HGNC:1774]
ENSG00000125901	918.9715073	1282.035061	-0.479562649	0.002809234	0.022391507	MRPS26	20	3045945	3048254	+	1127	protein_coding	mitochondrial ribosomal protein S26 [Source:HGNC Symbol;Acc:HGNC:14045]
ENSG00000182870	66.11239432	23.27409449	1.507539398	0.002811461	0.022391507	GALNT9	12	132196372	132329349	-	6969	protein_coding	polypeptide N-acetylgalactosaminyltransferase 9 [Source:HGNC Symbol;Acc:HGNC:4131]
ENSG00000137449	1039.40381	742.5857947	0.484749289	0.002813599	0.022395664	CPEB2	4	15002674	15070153	+	7177	protein_coding	cytoplasmic polyadenylation element binding protein 2 [Source:HGNC Symbol;Acc:HGNC:21745]
ENSG00000176490	55.10755883	118.1423855	-1.101056189	0.002820545	0.022432052	DIRAS1	19	2714567	2721418	-	3485	protein_coding	DIRAS family GTPase 1 [Source:HGNC Symbol;Acc:HGNC:19127]
ENSG00000229644	333.2070929	205.9484209	0.694731584	0.002821408	0.022432052	NAMPTP1	10	36521721	36524234	-	2514	processed_pseudogene	nicotinamide phosphoribosyltransferase pseudogene 1 [Source:HGNC Symbol;Acc:HGNC:17633]
ENSG00000165879	66.40795082	135.0404531	-1.022619729	0.002828836	0.022478214	FRAT1	10	97319267	97321915	+	2649	protein_coding	FRAT1, WNT signaling pathway regulator [Source:HGNC Symbol;Acc:HGNC:3944]
ENSG00000105402	879.0452947	1196.606811	-0.444902457	0.002833375	0.022501381	NAPA	19	47487637	47515240	-	5839	protein_coding	NSF attachment protein alpha [Source:HGNC Symbol;Acc:HGNC:7641]
ENSG00000155100	157.4706939	262.946146	-0.73903029	0.00284472	0.022565618	OTUD6B	8	91070196	91087095	+	3977	protein_coding	OTU domain containing 6B [Source:HGNC Symbol;Acc:HGNC:24281]
ENSG00000064932	2416.539637	1837.728011	0.39483171	0.002843644	0.022565618	SBNO2	19	1107636	1174283	-	6626	protein_coding	strawberry notch homolog 2 [Source:HGNC Symbol;Acc:HGNC:29158]
ENSG00000275023	1729.782656	1254.895716	0.462823527	0.002849758	0.022592643	MLLT6	17	38705542	38729803	+	13315	protein_coding	MLLT6, PHD finger containing [Source:HGNC Symbol;Acc:HGNC:7138]
ENSG00000181045	376.9911781	562.4578173	-0.576456424	0.002892754	0.022920404	SLC26A11	17	80219699	80253500	+	4903	protein_coding	solute carrier family 26 member 11 [Source:HGNC Symbol;Acc:HGNC:14471]
ENSG00000124767	963.1963317	1306.706088	-0.440211427	0.002897614	0.022945793	GLO1	6	38675925	38703141	-	2352	protein_coding	glyoxalase I [Source:HGNC Symbol;Acc:HGNC:4323]
ENSG00000005483	469.3656919	308.3684727	0.604800992	0.002913545	0.023051954	KMT2E	7	105014179	105114361	+	9231	protein_coding	lysine methyltransferase 2E [Source:HGNC Symbol;Acc:HGNC:18541]
ENSG00000237438	83.71104862	33.43777882	1.322103646	0.002914347	0.023051954	CECR7	22	17036570	17060825	+	4453	transcribed_unprocessed_pseudogene	cat eye syndrome chromosome region, candidate 7 [Source:HGNC Symbol;Acc:HGNC:1845]
ENSG00000169592	654.4087742	906.4257438	-0.469804306	0.002924007	0.02311517	INO80E	16	29995294	30005793	+	6076	protein_coding	INO80 complex subunit E [Source:HGNC Symbol;Acc:HGNC:26905]
ENSG00000120742	3401.594515	2508.034783	0.439732081	0.002928128	0.023134552	SERP1	3	150541994	150603228	-	5747	protein_coding	stress associated endoplasmic reticulum protein 1 [Source:HGNC Symbol;Acc:HGNC:10759]
ENSG00000181523	399.6224873	608.6231746	-0.607023475	0.002929913	0.023135464	SGSH	17	80206716	80220923	-	6713	protein_coding	N-sulfoglucosamine sulfohydrolase [Source:HGNC Symbol;Acc:HGNC:10818]
ENSG00000004142	2465.978015	3187.342403	-0.37030693	0.002949236	0.023274782	POLDIP2	17	28347177	28357522	-	2121	protein_coding	DNA polymerase delta interacting protein 2 [Source:HGNC Symbol;Acc:HGNC:23781]
ENSG00000213694	2699.64055	2071.571264	0.382044702	0.002960201	0.023334738	S1PR3	9	88990863	89005010	+	13578	protein_coding	sphingosine-1-phosphate receptor 3 [Source:HGNC Symbol;Acc:HGNC:3167]
ENSG00000188021	627.7379425	432.5844093	0.536919182	0.002958881	0.023334738	UBQLN2	X	56563639	56567868	+	4230	protein_coding	ubiquilin 2 [Source:HGNC Symbol;Acc:HGNC:12509]
ENSG00000000460	146.920734	251.5342231	-0.777693312	0.002981212	0.023473654	C1orf112	1	169662007	169854080	+	5967	protein_coding	chromosome 1 open reading frame 112 [Source:HGNC Symbol;Acc:HGNC:25565]
ENSG00000077514	253.1945978	390.4436108	-0.624543675	0.002979861	0.023473654	POLD3	11	74493851	74669117	+	5508	protein_coding	DNA polymerase delta 3, accessory subunit [Source:HGNC Symbol;Acc:HGNC:20932]
ENSG00000181031	828.0986085	1133.69901	-0.453071254	0.002987347	0.023506782	RPH3AL	17	212389	386254	-	6066	protein_coding	rabphilin 3A like (without C2 domains) [Source:HGNC Symbol;Acc:HGNC:10296]
ENSG00000164741	627.6620048	435.3842835	0.527861742	0.002988811	0.023506782	DLC1	8	13083361	13604610	-	12794	protein_coding	DLC1 Rho GTPase activating protein [Source:HGNC Symbol;Acc:HGNC:2897]
ENSG00000101871	1310.871557	960.6656151	0.448172441	0.002991356	0.023513449	MID1	X	10445310	10833654	-	9295	protein_coding	midline 1 [Source:HGNC Symbol;Acc:HGNC:7095]
ENSG00000107984	9795.234923	12963.6891	-0.404265213	0.003009195	0.023640264	DKK1	10	52314296	52318042	+	2206	protein_coding	dickkopf WNT signaling pathway inhibitor 1 [Source:HGNC Symbol;Acc:HGNC:2891]
ENSG00000106638	1208.432484	888.7855668	0.44312465	0.003013766	0.023662755	TBL2	7	73567533	73578791	-	6466	protein_coding	transducin beta like 2 [Source:HGNC Symbol;Acc:HGNC:11586]
ENSG00000152234	4456.730563	5734.462743	-0.363562109	0.003034958	0.023815655	ATP5F1A	18	46080248	46104334	-	10908	protein_coding	ATP synthase F1 subunit alpha [Source:HGNC Symbol;Acc:HGNC:823]
ENSG00000100350	488.0095839	783.0788989	-0.682129218	0.00303981	0.023836739	FOXRED2	22	36487190	36507101	-	5577	protein_coding	FAD dependent oxidoreductase domain containing 2 [Source:HGNC Symbol;Acc:HGNC:26264]
ENSG00000100711	252.2245469	387.2766076	-0.619211133	0.003041085	0.023836739	ZFYVE21	14	103715730	103733668	+	8390	protein_coding	zinc finger FYVE-type containing 21 [Source:HGNC Symbol;Acc:HGNC:20760]
ENSG00000112473	3407.208587	2638.589332	0.36899393	0.003048368	0.023880317	SLC39A7	6	33200445	33204439	+	2845	protein_coding	solute carrier family 39 member 7 [Source:HGNC Symbol;Acc:HGNC:4927]
ENSG00000178573	162.7229677	86.24746967	0.915931938	0.003053838	0.023909653	MAF	16	79585843	79600714	-	6976	protein_coding	MAF bZIP transcription factor [Source:HGNC Symbol;Acc:HGNC:6776]
ENSG00000178035	2566.430072	3319.199229	-0.370921714	0.003058845	0.023935336	IMPDH2	3	49024325	49029408	-	2773	protein_coding	inosine monophosphate dehydrogenase 2 [Source:HGNC Symbol;Acc:HGNC:6053]
ENSG00000078804	665.8908161	462.2668572	0.526769563	0.003073575	0.024037024	TP53INP2	20	34704290	34713439	+	4228	protein_coding	tumor protein p53 inducible nuclear protein 2 [Source:HGNC Symbol;Acc:HGNC:16104]
ENSG00000130748	417.7668422	626.1146576	-0.58298058	0.003105281	0.024271285	TMEM160	19	47045907	47048630	-	663	protein_coding	transmembrane protein 160 [Source:HGNC Symbol;Acc:HGNC:26042]
ENSG00000090581	856.5807481	616.6547471	0.474334265	0.003119703	0.024370265	GNPTG	16	1351923	1364113	+	4102	protein_coding	N-acetylglucosamine-1-phosphate transferase subunit gamma [Source:HGNC Symbol;Acc:HGNC:23026]
ENSG00000141576	202.384149	338.2310201	-0.739393382	0.003122534	0.024378632	RNF157	17	76142453	76240373	-	7805	protein_coding	ring finger protein 157 [Source:HGNC Symbol;Acc:HGNC:29402]
ENSG00000080608	363.8340657	550.7249523	-0.597282346	0.003125188	0.024385613	PUM3	9	2720469	2844241	-	2707	protein_coding	pumilio RNA binding family member 3 [Source:HGNC Symbol;Acc:HGNC:29676]
ENSG00000197930	2448.045836	1842.018113	0.4104709	0.003139386	0.024482617	ERO1A	14	52639916	52695900	-	7548	protein_coding	endoplasmic reticulum oxidoreductase 1 alpha [Source:HGNC Symbol;Acc:HGNC:13280]
ENSG00000172531	3127.754122	4021.811909	-0.362782802	0.003160589	0.024634108	PPP1CA	11	67398183	67421183	-	2711	protein_coding	protein phosphatase 1 catalytic subunit alpha [Source:HGNC Symbol;Acc:HGNC:9281]
ENSG00000171368	193.5092596	107.3257203	0.849803011	0.003176266	0.02474238	TPPP	5	659862	693395	-	6022	protein_coding	tubulin polymerization promoting protein [Source:HGNC Symbol;Acc:HGNC:24164]
ENSG00000125319	107.7896151	197.1973719	-0.867384076	0.003184239	0.024790556	C17orf53	17	44141906	44162476	+	3005	protein_coding	chromosome 17 open reading frame 53 [Source:HGNC Symbol;Acc:HGNC:28460]
ENSG00000165272	398.7052926	581.3314515	-0.543247144	0.003194777	0.024858632	AQP3	9	33441154	33447633	-	2950	protein_coding	aquaporin 3 (Gill blood group) [Source:HGNC Symbol;Acc:HGNC:636]
ENSG00000158019	640.7588174	885.9034942	-0.467324858	0.003198877	0.024876568	BABAM2	2	27889941	28338901	+	3392	protein_coding	BRISC and BRCA1 A complex member 2 [Source:HGNC Symbol;Acc:HGNC:1106]
ENSG00000180263	644.4573709	452.1844501	0.511389924	0.003210105	0.02494988	FGD6	12	95076749	95217482	-	10044	protein_coding	FYVE, RhoGEF and PH domain containing 6 [Source:HGNC Symbol;Acc:HGNC:21740]
ENSG00000253276	530.1267931	359.9202312	0.559321067	0.003224952	0.025051228	CCDC71L	7	106656765	106660996	-	4232	protein_coding	coiled-coil domain containing 71 like [Source:HGNC Symbol;Acc:HGNC:26685]
ENSG00000156804	180.6022913	98.10086865	0.878531869	0.003257531	0.025290118	FBXO32	8	123497889	123541206	-	7395	protein_coding	F-box protein 32 [Source:HGNC Symbol;Acc:HGNC:16731]
ENSG00000105939	5704.923998	4453.324012	0.357263517	0.003269028	0.025350972	ZC3HAV1	7	139043520	139109719	-	8235	protein_coding	zinc finger CCCH-type containing, antiviral 1 [Source:HGNC Symbol;Acc:HGNC:23721]
ENSG00000114529	270.1641702	164.9598024	0.712005136	0.003267861	0.025350972	C3orf52	3	112086335	112131004	+	6021	protein_coding	chromosome 3 open reading frame 52 [Source:HGNC Symbol;Acc:HGNC:26255]
ENSG00000138814	722.5826204	987.2692671	-0.450091939	0.003284641	0.025456819	PPP3CA	4	101023409	101348278	-	5213	protein_coding	protein phosphatase 3 catalytic subunit alpha [Source:HGNC Symbol;Acc:HGNC:9314]
ENSG00000125450	887.1474212	1198.369951	-0.43386823	0.003286351	0.025456819	NUP85	17	75205659	75235758	+	5193	protein_coding	nucleoporin 85 [Source:HGNC Symbol;Acc:HGNC:8734]
ENSG00000156873	346.0157927	507.8106391	-0.553918684	0.003289526	0.025467178	PHKG2	16	30748270	30761176	+	7509	protein_coding	phosphorylase kinase catalytic subunit gamma 2 [Source:HGNC Symbol;Acc:HGNC:8931]
ENSG00000104953	44.7392488	103.3090128	-1.200319233	0.003292164	0.025473369	TLE6	19	2977446	2995184	+	3652	protein_coding	transducin like enhancer of split 6 [Source:HGNC Symbol;Acc:HGNC:30788]
ENSG00000162729	501.2887973	715.7669531	-0.514503526	0.003295055	0.025481511	IGSF8	1	160091340	160098943	-	2592	protein_coding	immunoglobulin superfamily member 8 [Source:HGNC Symbol;Acc:HGNC:17813]
ENSG00000198736	822.2477782	1146.757706	-0.479702266	0.003297981	0.025489917	MSRB1	16	1938210	1943326	-	2157	protein_coding	methionine sulfoxide reductase B1 [Source:HGNC Symbol;Acc:HGNC:14133]
ENSG00000184661	209.6450186	331.9607457	-0.661762222	0.003302027	0.025506959	CDCA2	8	25458997	25507920	+	3908	protein_coding	cell division cycle associated 2 [Source:HGNC Symbol;Acc:HGNC:14623]
ENSG00000143198	1639.046746	2154.101738	-0.394447951	0.003307032	0.025531393	MGST3	1	165630861	165661796	+	8401	protein_coding	microsomal glutathione S-transferase 3 [Source:HGNC Symbol;Acc:HGNC:7064]
ENSG00000104946	1603.325316	1207.626209	0.409219914	0.003316105	0.025587185	TBC1D17	19	49877425	49888749	+	4745	protein_coding	TBC1 domain family member 17 [Source:HGNC Symbol;Acc:HGNC:25699]
ENSG00000073670	38.94127455	92.75372422	-1.246083951	0.003318931	0.025594737	ADAM11	17	44759031	44781846	+	4770	protein_coding	ADAM metallopeptidase domain 11 [Source:HGNC Symbol;Acc:HGNC:189]
ENSG00000285867	107.683903	47.94420042	1.165068595	0.003325571	0.025631684	BX470102.2	1	153586813	153606283	-	3176	lincRNA
ENSG00000171298	2336.336546	3044.065802	-0.381619819	0.003334364	0.025685165	GAA	17	80101556	80119879	+	5156	protein_coding	glucosidase alpha, acid [Source:HGNC Symbol;Acc:HGNC:4065]
ENSG00000139637	678.3511033	932.5408117	-0.458934773	0.003341273	0.025699535	C12orf10	12	53299686	53307177	+	2509	protein_coding	chromosome 12 open reading frame 10 [Source:HGNC Symbol;Acc:HGNC:17590]
ENSG00000167123	717.0876463	982.0444991	-0.453183368	0.003340081	0.025699535	CERCAM	9	128411751	128437351	+	6059	protein_coding	cerebral endothelial cell adhesion molecule [Source:HGNC Symbol;Acc:HGNC:23723]
ENSG00000177189	1962.643404	1488.793008	0.398601107	0.003342359	0.025699535	RPS6KA3	X	20149911	20267519	-	9925	protein_coding	ribosomal protein S6 kinase A3 [Source:HGNC Symbol;Acc:HGNC:10432]
ENSG00000100311	87.53095232	35.87052404	1.284230122	0.003343647	0.025699535	PDGFB	22	39223359	39244751	-	3761	protein_coding	platelet derived growth factor subunit B [Source:HGNC Symbol;Acc:HGNC:8800]
ENSG00000204536	215.1928488	340.7852205	-0.66120639	0.003375512	0.025926961	CCHCR1	6	31142439	31158238	-	5086	protein_coding	coiled-coil alpha-helical rod protein 1 [Source:HGNC Symbol;Acc:HGNC:13930]
ENSG00000167363	232.7312034	361.4718668	-0.636495735	0.003376978	0.025926961	FN3K	17	82735575	82751197	+	3872	protein_coding	fructosamine 3 kinase [Source:HGNC Symbol;Acc:HGNC:24822]
ENSG00000204392	475.2239658	674.591305	-0.505413014	0.003407483	0.02614668	LSM2	6	31797396	31806984	-	1077	protein_coding	LSM2 homolog, U6 small nuclear RNA and mRNA degradation associated [Source:HGNC Symbol;Acc:HGNC:13940]
ENSG00000147614	122.0917354	57.41380471	1.087154965	0.003425245	0.026268425	ATP6V0D2	8	85987323	86154228	+	3010	protein_coding	ATPase H+ transporting V0 subunit d2 [Source:HGNC Symbol;Acc:HGNC:18266]
ENSG00000105993	1883.274878	1434.840831	0.392349809	0.003438112	0.02635252	DNAJB6	7	157335381	157417439	+	14981	protein_coding	DnaJ heat shock protein family (Hsp40) member B6 [Source:HGNC Symbol;Acc:HGNC:14888]
ENSG00000169567	3666.551073	4783.731762	-0.383660834	0.003453037	0.026452287	HINT1	5	131159027	131171735	-	1936	protein_coding	histidine triad nucleotide binding protein 1 [Source:HGNC Symbol;Acc:HGNC:4912]
ENSG00000157326	256.1121939	400.0277401	-0.640748795	0.003458466	0.026468191	DHRS4	14	23953586	23969279	+	2305	protein_coding	dehydrogenase/reductase 4 [Source:HGNC Symbol;Acc:HGNC:16985]
ENSG00000137145	1059.95878	777.1328119	0.447278372	0.003458933	0.026468191	DENND4C	9	19230435	19373545	+	8745	protein_coding	DENN domain containing 4C [Source:HGNC Symbol;Acc:HGNC:26079]
ENSG00000112877	74.09317068	144.3308791	-0.962423849	0.003464545	0.026496504	CEP72	5	612272	667168	+	3658	protein_coding	centrosomal protein 72 [Source:HGNC Symbol;Acc:HGNC:25547]
ENSG00000134297	119.0825635	56.58949697	1.073181587	0.003470772	0.026529488	PLEKHA8P1	12	45173064	45216041	-	2320	transcribed_processed_pseudogene	pleckstrin homology domain containing A8 pseudogene 1 [Source:HGNC Symbol;Acc:HGNC:30222]
ENSG00000075240	408.9142835	594.0992079	-0.538011697	0.003477607	0.026558955	GRAMD4	22	46576012	46679790	+	4885	protein_coding	GRAM domain containing 4 [Source:HGNC Symbol;Acc:HGNC:29113]
ENSG00000145730	2411.946219	1845.464037	0.386370731	0.00347846	0.026558955	PAM	5	102753981	103031105	+	8846	protein_coding	peptidylglycine alpha-amidating monooxygenase [Source:HGNC Symbol;Acc:HGNC:8596]
ENSG00000148843	1806.694403	1354.187101	0.416175188	0.00349429	0.02666513	PDCD11	10	103396626	103446292	+	7670	protein_coding	programmed cell death 11 [Source:HGNC Symbol;Acc:HGNC:13408]
ENSG00000175166	4159.486098	5367.327835	-0.367771937	0.003501544	0.026705776	PSMD2	3	184298709	184309054	+	5453	protein_coding	proteasome 26S subunit, non-ATPase 2 [Source:HGNC Symbol;Acc:HGNC:9559]
ENSG00000164051	322.5811953	482.2418784	-0.579921831	0.003511667	0.026753538	CCDC51	3	48432164	48440456	-	2410	protein_coding	coiled-coil domain containing 51 [Source:HGNC Symbol;Acc:HGNC:25714]
ENSG00000164970	780.6077754	554.6368285	0.493417452	0.003510838	0.026753538	FAM219A	9	34398184	34458570	-	3782	protein_coding	family with sequence similarity 219 member A [Source:HGNC Symbol;Acc:HGNC:19920]
ENSG00000075415	8555.751116	10756.01381	-0.330132838	0.003535715	0.026921941	SLC25A3	12	98593591	98606379	+	8896	protein_coding	solute carrier family 25 member 3 [Source:HGNC Symbol;Acc:HGNC:10989]
ENSG00000163950	701.2243621	980.6720417	-0.482891717	0.003538541	0.026928663	SLBP	4	1692800	1712555	-	2026	protein_coding	stem-loop binding protein [Source:HGNC Symbol;Acc:HGNC:10904]
ENSG00000009950	34.43943292	85.06388428	-1.309887537	0.003541386	0.026935524	MLXIPL	7	73593194	73624543	-	4815	protein_coding	MLX interacting protein like [Source:HGNC Symbol;Acc:HGNC:12744]
ENSG00000037241	340.960056	522.846744	-0.614711265	0.003547093	0.026964131	RPL26L1	5	172958729	172969771	+	1164	protein_coding	ribosomal protein L26 like 1 [Source:HGNC Symbol;Acc:HGNC:17050]
ENSG00000197299	62.79277868	126.9913355	-1.017145857	0.003556548	0.027006378	BLM	15	90717327	90816165	+	6674	protein_coding	Bloom syndrome RecQ like helicase [Source:HGNC Symbol;Acc:HGNC:1058]
ENSG00000087074	5135.014674	4048.836246	0.342821989	0.003556183	0.027006378	PPP1R15A	19	48872392	48876057	+	3093	protein_coding	protein phosphatase 1 regulatory subunit 15A [Source:HGNC Symbol;Acc:HGNC:14375]
ENSG00000119523	757.1664852	539.7545054	0.487684365	0.003616947	0.027449972	ALG2	9	99216426	99221956	-	2983	protein_coding	ALG2, alpha-1,3/1,6-mannosyltransferase [Source:HGNC Symbol;Acc:HGNC:23159]
ENSG00000178209	21411.19083	15353.64918	0.479774698	0.003632372	0.027551952	PLEC	8	143915147	143976734	-	16991	protein_coding	plectin [Source:HGNC Symbol;Acc:HGNC:9069]
ENSG00000101220	1341.817168	1763.748177	-0.394515418	0.003635794	0.027562822	C20orf27	20	3753508	3768387	-	2415	protein_coding	chromosome 20 open reading frame 27 [Source:HGNC Symbol;Acc:HGNC:15873]
ENSG00000172428	346.5845749	542.3488837	-0.647114322	0.003655501	0.027697065	COPS9	2	240126563	240136807	-	2039	protein_coding	COP9 signalosome subunit 9 [Source:HGNC Symbol;Acc:HGNC:21314]
ENSG00000127184	2389.361824	3267.09103	-0.451423033	0.003671579	0.027803683	COX7C	5	86617904	86620962	+	1993	protein_coding	cytochrome c oxidase subunit 7C [Source:HGNC Symbol;Acc:HGNC:2292]
ENSG00000147684	1184.634587	1589.27675	-0.423998764	0.003681261	0.027861776	NDUFB9	8	124539101	124580648	+	4106	protein_coding	NADH:ubiquinone oxidoreductase subunit B9 [Source:HGNC Symbol;Acc:HGNC:7704]
ENSG00000231074	451.0166055	302.3106243	0.576749854	0.003692566	0.027932086	HCG18	6	30287397	30327150	-	13918	antisense	HLA complex group 18 [Source:HGNC Symbol;Acc:HGNC:31337]
ENSG00000143252	2061.92143	2668.859187	-0.37219648	0.003704713	0.028000362	SDHC	1	161314257	161375340	+	14160	protein_coding	succinate dehydrogenase complex subunit C [Source:HGNC Symbol;Acc:HGNC:10682]
ENSG00000008294	3879.795626	3042.709048	0.350639182	0.003705633	0.028000362	SPAG9	17	50962174	51120865	-	11963	protein_coding	sperm associated antigen 9 [Source:HGNC Symbol;Acc:HGNC:14524]
ENSG00000073921	1931.008412	1474.801488	0.388646328	0.003708107	0.028003783	PICALM	11	85957684	86069882	-	5833	protein_coding	phosphatidylinositol binding clathrin assembly protein [Source:HGNC Symbol;Acc:HGNC:15514]
ENSG00000164647	294.5993437	181.9968703	0.694574757	0.003711292	0.028012576	STEAP1	7	90154375	90164829	+	1625	protein_coding	STEAP family member 1 [Source:HGNC Symbol;Acc:HGNC:11378]
ENSG00000204967	382.2665335	247.1993372	0.628165291	0.003722642	0.028082945	PCDHA4	5	140806929	141012344	+	13440	protein_coding	protocadherin alpha 4 [Source:HGNC Symbol;Acc:HGNC:8670]
ENSG00000167110	1250.026323	926.1989538	0.432581426	0.003727526	0.028104494	GOLGA2	9	128255829	128275995	-	6961	protein_coding	golgin A2 [Source:HGNC Symbol;Acc:HGNC:4425]
ENSG00000182378	657.7581643	937.8163727	-0.511027602	0.003734316	0.028106299	PLCXD1	X	276322	303356	+	6191	protein_coding	phosphatidylinositol specific phospholipase C X domain containing 1 [Source:HGNC Symbol;Acc:HGNC:23148]
ENSG00000141959	1074.077749	1428.000695	-0.410591331	0.003733925	0.028106299	PFKL	21	44300051	44327376	+	8926	protein_coding	phosphofructokinase, liver type [Source:HGNC Symbol;Acc:HGNC:8876]
ENSG00000006282	1229.600898	1619.336942	-0.397168851	0.003730121	0.028106299	SPATA20	17	50543058	50555852	+	5337	protein_coding	spermatogenesis associated 20 [Source:HGNC Symbol;Acc:HGNC:26125]
ENSG00000135269	554.8500795	384.1008318	0.530294916	0.003737907	0.028106299	TES	7	116210493	116258783	+	4280	protein_coding	testin LIM domain protein [Source:HGNC Symbol;Acc:HGNC:14620]
ENSG00000153294	454.3511083	306.3762823	0.568647354	0.00373762	0.028106299	ADGRF4	6	47685864	47722021	+	3391	protein_coding	adhesion G protein-coupled receptor F4 [Source:HGNC Symbol;Acc:HGNC:19011]
ENSG00000159921	822.87686	1112.513165	-0.435059991	0.003741076	0.028114875	GNE	9	36214441	36277056	-	5921	protein_coding	glucosamine (UDP-N-acetyl)-2-epimerase/N-acetylmannosamine kinase [Source:HGNC Symbol;Acc:HGNC:23657]
ENSG00000185432	9.072177414	37.60918922	-2.054948811	0.003759698	0.028231076	METTL7A	12	50923472	50932517	+	4083	protein_coding	methyltransferase like 7A [Source:HGNC Symbol;Acc:HGNC:24550]
ENSG00000099812	1260.865147	1663.346633	-0.400025701	0.003760612	0.028231076	MISP	19	751126	764318	+	2966	protein_coding	mitotic spindle positioning [Source:HGNC Symbol;Acc:HGNC:27000]
ENSG00000080839	138.773195	233.6229757	-0.75269744	0.003786966	0.028279527	RBL1	20	36996349	37095995	-	5954	protein_coding	RB transcriptional corepressor like 1 [Source:HGNC Symbol;Acc:HGNC:9893]
ENSG00000170190	637.5523575	888.2951402	-0.477398634	0.003789462	0.028279527	SLC16A5	17	75087727	75106162	+	3089	protein_coding	solute carrier family 16 member 5 [Source:HGNC Symbol;Acc:HGNC:10926]
ENSG00000188612	1678.245608	2296.143039	-0.452223286	0.003784358	0.028279527	SUMO2	17	75165586	75182983	-	3372	protein_coding	small ubiquitin-like modifier 2 [Source:HGNC Symbol;Acc:HGNC:11125]
ENSG00000163682	2615.7471	3434.119212	-0.392446682	0.003787009	0.028279527	RPL9	4	39452521	39458949	-	5022	protein_coding	ribosomal protein L9 [Source:HGNC Symbol;Acc:HGNC:10369]
ENSG00000083845	14947.19991	19266.33823	-0.366248662	0.003788343	0.028279527	RPS5	19	58386400	58394806	+	3617	protein_coding	ribosomal protein S5 [Source:HGNC Symbol;Acc:HGNC:10426]
ENSG00000176788	4071.774247	3194.156221	0.350274498	0.003776591	0.028279527	BASP1	5	17065598	17276843	+	2217	protein_coding	brain abundant membrane attached signal protein 1 [Source:HGNC Symbol;Acc:HGNC:957]
ENSG00000072682	1436.949959	1082.585964	0.408471518	0.003781237	0.028279527	P4HA2	5	132191838	132295315	-	8502	protein_coding	prolyl 4-hydroxylase subunit alpha 2 [Source:HGNC Symbol;Acc:HGNC:8547]
ENSG00000179195	1211.918862	901.6581544	0.426873302	0.003789514	0.028279527	ZNF664	12	123971845	124015439	+	6340	protein_coding	zinc finger protein 664 [Source:HGNC Symbol;Acc:HGNC:25406]
ENSG00000111276	1013.755886	738.6083441	0.457309802	0.003770179	0.028279527	CDKN1B	12	12715058	12722371	+	2811	protein_coding	cyclin dependent kinase inhibitor 1B [Source:HGNC Symbol;Acc:HGNC:1785]
ENSG00000180573	972.5186531	692.4351355	0.490177053	0.003780271	0.028279527	HIST1H2AC	6	26124145	26139116	+	1668	protein_coding	histone cluster 1 H2A family member c [Source:HGNC Symbol;Acc:HGNC:4733]
ENSG00000100100	184.8994013	99.7337814	0.889491886	0.003776071	0.028279527	PIK3IP1	22	31281593	31292534	-	3805	protein_coding	phosphoinositide-3-kinase interacting protein 1 [Source:HGNC Symbol;Acc:HGNC:24942]
ENSG00000141002	1066.991837	1422.009342	-0.414656301	0.003802172	0.028358717	TCF25	16	89873570	89913627	+	7967	protein_coding	transcription factor 25 [Source:HGNC Symbol;Acc:HGNC:29181]
ENSG00000169047	1020.440529	742.0875168	0.45958248	0.003818708	0.028466731	IRS1	2	226731317	226799759	-	9953	protein_coding	insulin receptor substrate 1 [Source:HGNC Symbol;Acc:HGNC:6125]
ENSG00000187678	540.3663093	368.4274487	0.55202595	0.003823046	0.028483752	SPRY4	5	142310427	142326455	-	6565	protein_coding	sprouty RTK signaling antagonist 4 [Source:HGNC Symbol;Acc:HGNC:15533]
ENSG00000102743	123.1905801	213.7615583	-0.796907084	0.003826344	0.028493002	SLC25A15	13	40789412	40810111	+	1837	protein_coding	solute carrier family 25 member 15 [Source:HGNC Symbol;Acc:HGNC:10985]
ENSG00000143786	174.8266478	94.08416121	0.896391535	0.003832724	0.028525179	CNIH3	1	224434660	224740549	+	6386	protein_coding	cornichon family AMPA receptor auxiliary protein 3 [Source:HGNC Symbol;Acc:HGNC:26802]
ENSG00000203760	58.09364909	122.3705977	-1.071227947	0.003842256	0.028580778	CENPW	6	126340174	126348875	+	795	protein_coding	centromere protein W [Source:HGNC Symbol;Acc:HGNC:21488]
ENSG00000076944	332.077723	489.8504412	-0.560372913	0.003855339	0.028662705	STXBP2	19	7636881	7647873	+	6036	protein_coding	syntaxin binding protein 2 [Source:HGNC Symbol;Acc:HGNC:11445]
ENSG00000185480	68.34805251	142.2241638	-1.05088551	0.003865301	0.028721361	PARPBP	12	102120185	102197520	+	4745	protein_coding	PARP1 binding protein [Source:HGNC Symbol;Acc:HGNC:26074]
ENSG00000128791	490.7231993	731.7497421	-0.575883086	0.003874804	0.028776548	TWSG1	18	9334767	9402420	+	4435	protein_coding	twisted gastrulation BMP signaling modulator 1 [Source:HGNC Symbol;Acc:HGNC:12429]
ENSG00000075188	336.1172454	517.4585004	-0.621241686	0.003927271	0.029134971	NUP37	12	102073103	102120124	-	3492	protein_coding	nucleoporin 37 [Source:HGNC Symbol;Acc:HGNC:29929]
ENSG00000185630	1619.544457	2174.172336	-0.424787089	0.003927119	0.029134971	PBX1	1	164555584	164899296	+	21249	protein_coding	PBX homeobox 1 [Source:HGNC Symbol;Acc:HGNC:8632]
ENSG00000064042	379.1285677	548.4810791	-0.531942273	0.003943628	0.029240661	LIMCH1	4	41359607	41700044	+	10862	protein_coding	LIM and calponin homology domains 1 [Source:HGNC Symbol;Acc:HGNC:29191]
ENSG00000147852	819.9659567	590.1882529	0.475079102	0.003946522	0.029243048	VLDLR	9	2621834	2660053	+	9339	protein_coding	very low density lipoprotein receptor [Source:HGNC Symbol;Acc:HGNC:12698]
ENSG00000159388	211.570233	123.472906	0.777298587	0.003950233	0.029243048	BTG2	1	203305491	203309602	+	2757	protein_coding	BTG anti-proliferation factor 2 [Source:HGNC Symbol;Acc:HGNC:1131]
ENSG00000003989	67.70408343	25.15175992	1.426319217	0.00395028	0.029243048	SLC7A2	8	17497088	17570573	+	7905	protein_coding	solute carrier family 7 member 2 [Source:HGNC Symbol;Acc:HGNC:11060]
ENSG00000169860	165.2087699	88.9004923	0.89601422	0.003974645	0.029407703	P2RY1	3	152834693	152841439	+	6747	protein_coding	purinergic receptor P2Y1 [Source:HGNC Symbol;Acc:HGNC:8539]
ENSG00000165312	378.5069294	244.9379188	0.628629905	0.003983407	0.029456806	OTUD1	10	23439458	23442390	+	2933	protein_coding	OTU deubiquitinase 1 [Source:HGNC Symbol;Acc:HGNC:27346]
ENSG00000198431	35786.0865	28491.20072	0.328888431	0.003994479	0.029522925	TXNRD1	12	104215779	104350305	+	6708	protein_coding	thioredoxin reductase 1 [Source:HGNC Symbol;Acc:HGNC:12437]
ENSG00000147872	4554.622382	3581.399581	0.346893761	0.00401195	0.02963625	PLIN2	9	19108375	19149290	-	5086	protein_coding	perilipin 2 [Source:HGNC Symbol;Acc:HGNC:248]
ENSG00000167522	2742.400977	2063.091285	0.410642647	0.004031135	0.029762106	ANKRD11	16	89267619	89490561	-	19538	protein_coding	ankyrin repeat domain 11 [Source:HGNC Symbol;Acc:HGNC:21316]
ENSG00000115425	113.6255582	200.2997219	-0.815191572	0.004033366	0.029762721	PECR	2	215996329	216082955	-	3182	protein_coding	peroxisomal trans-2-enoyl-CoA reductase [Source:HGNC Symbol;Acc:HGNC:18281]
ENSG00000174775	620.0758043	891.6237766	-0.524068389	0.004048362	0.029841593	HRAS	11	532242	537287	-	1854	protein_coding	HRas proto-oncogene, GTPase [Source:HGNC Symbol;Acc:HGNC:5173]
ENSG00000000003	1029.732325	1404.014054	-0.446626957	0.004046444	0.029841593	TSPAN6	X	100627109	100639991	-	4535	protein_coding	tetraspanin 6 [Source:HGNC Symbol;Acc:HGNC:11858]
ENSG00000126267	2627.445072	3497.100439	-0.412792065	0.004055255	0.029860639	COX6B1	19	35648223	35658861	+	936	protein_coding	cytochrome c oxidase subunit 6B1 [Source:HGNC Symbol;Acc:HGNC:2280]
ENSG00000164619	96.0574292	42.98080891	1.159569835	0.004053309	0.029860639	BMPER	7	33904308	34156356	+	7919	protein_coding	BMP binding endothelial regulator [Source:HGNC Symbol;Acc:HGNC:24154]
ENSG00000237988	126.631546	59.12799462	1.099496443	0.004058538	0.029868944	OR2I1P	6	29550407	29557721	+	5365	protein_coding	olfactory receptor family 2 subfamily I member 1 pseudogene [Source:HGNC Symbol;Acc:HGNC:8258]
ENSG00000184445	237.2784575	363.210532	-0.613705803	0.004071017	0.029944882	KNTC1	12	122527246	122626396	+	11325	protein_coding	kinetochore associated 1 [Source:HGNC Symbol;Acc:HGNC:17255]
ENSG00000128016	4576.229282	3581.950494	0.353475117	0.004079447	0.029990966	ZFP36	19	39406813	39409412	+	2010	protein_coding	ZFP36 ring finger protein [Source:HGNC Symbol;Acc:HGNC:12862]
ENSG00000087245	218.9598964	126.9834841	0.784982532	0.004086767	0.030028852	MMP2	16	55389700	55506691	+	4933	protein_coding	matrix metallopeptidase 2 [Source:HGNC Symbol;Acc:HGNC:7166]
ENSG00000104964	3034.470608	3917.537746	-0.368518401	0.004110526	0.030187425	AES	19	3052910	3063107	-	5298	protein_coding	amino-terminal enhancer of split [Source:HGNC Symbol;Acc:HGNC:307]
ENSG00000164176	86.69713889	36.93173309	1.231129335	0.00412459	0.030274665	EDIL3	5	83940554	84384793	-	5738	protein_coding	EGF like repeats and discoidin domains 3 [Source:HGNC Symbol;Acc:HGNC:3173]
ENSG00000269713	473.5943078	317.1361456	0.578519188	0.004150906	0.030451696	NBPF9	1	149054027	149103561	-	9046	protein_coding	NBPF member 9 [Source:HGNC Symbol;Acc:HGNC:31991]
ENSG00000139990	897.6824939	642.5827854	0.481843589	0.004156012	0.030456911	DCAF5	14	69050881	69153150	-	8295	protein_coding	DDB1 and CUL4 associated factor 5 [Source:HGNC Symbol;Acc:HGNC:20224]
ENSG00000223482	518.5993387	353.2514223	0.553048065	0.004154957	0.030456911	NUTM2A-AS1	10	87203875	87342612	-	6851	antisense	NUTM2A antisense RNA 1 [Source:HGNC Symbol;Acc:HGNC:45161]
ENSG00000063438	83.42293573	34.42556207	1.277116314	0.004161403	0.0304803	AHRR	5	304176	438291	+	7678	protein_coding	aryl-hydrocarbon receptor repressor [Source:HGNC Symbol;Acc:HGNC:346]
ENSG00000137221	586.68236	408.8365121	0.520320056	0.004189761	0.030671796	TJAP1	6	43477523	43506556	+	6741	protein_coding	tight junction associated protein 1 [Source:HGNC Symbol;Acc:HGNC:17949]
ENSG00000163781	330.2284462	482.6344039	-0.547395767	0.004193628	0.030683895	TOPBP1	3	133598175	133662380	-	7304	protein_coding	DNA topoisomerase II binding protein 1 [Source:HGNC Symbol;Acc:HGNC:17008]
ENSG00000163346	1836.238921	1409.387516	0.381666693	0.004195922	0.03068448	PBXIP1	1	154944076	154956123	-	3851	protein_coding	PBX homeobox interacting protein 1 [Source:HGNC Symbol;Acc:HGNC:21199]
ENSG00000261373	94.75385299	172.527266	-0.866523738	0.00423304	0.030939591	VPS9D1-AS1	16	89711856	89718165	+	1753	antisense	VPS9D1 antisense RNA 1 [Source:HGNC Symbol;Acc:HGNC:48915]
ENSG00000153132	639.2132916	434.6892823	0.556050277	0.004239631	0.030971431	CLGN	4	140388455	140427968	-	3127	protein_coding	calmegin [Source:HGNC Symbol;Acc:HGNC:2060]
ENSG00000081177	772.2711429	552.9226386	0.48184155	0.004254493	0.031058229	EXD2	14	69191511	69244020	+	6263	protein_coding	exonuclease 3'-5' domain containing 2 [Source:HGNC Symbol;Acc:HGNC:20217]
ENSG00000172379	185.9528335	96.04402499	0.951858162	0.004255995	0.031058229	ARNT2	15	80404350	80597937	+	7741	protein_coding	aryl hydrocarbon receptor nuclear translocator 2 [Source:HGNC Symbol;Acc:HGNC:16876]
ENSG00000116580	585.8105777	407.5550257	0.522927638	0.004263519	0.031096758	GON4L	1	155749662	155859400	-	11967	protein_coding	gon-4 like [Source:HGNC Symbol;Acc:HGNC:25973]
ENSG00000112276	655.3334126	465.7441876	0.492696805	0.004281354	0.031210417	BVES	6	105096822	105137174	-	5808	protein_coding	blood vessel epicardial substance [Source:HGNC Symbol;Acc:HGNC:1152]
ENSG00000138109	55.1455277	18.23727718	1.593575558	0.004301552	0.031341169	CYP2C9	10	94938658	94989391	+	3358	protein_coding	cytochrome P450 family 2 subfamily C member 9 [Source:HGNC Symbol;Acc:HGNC:2623]
ENSG00000094914	706.3031804	969.4900899	-0.457697039	0.004312704	0.031405915	AAAS	12	53307456	53324864	-	4138	protein_coding	aladin WD repeat nucleoporin [Source:HGNC Symbol;Acc:HGNC:13666]
ENSG00000176022	615.0431493	843.7548444	-0.456363509	0.004320731	0.031447842	B3GALT6	1	1232226	1235041	+	2816	protein_coding	beta-1,3-galactosyltransferase 6 [Source:HGNC Symbol;Acc:HGNC:17978]
ENSG00000225790	70.1065043	24.9148586	1.497444585	0.004346932	0.031621937	AC007953.1	3	177934823	177937662	+	560	lincRNA	novel transcript
ENSG00000049245	1106.160174	1467.641331	-0.407635203	0.004350749	0.031633092	VAMP3	1	7771269	7781432	+	2760	protein_coding	vesicle associated membrane protein 3 [Source:HGNC Symbol;Acc:HGNC:12644]
ENSG00000152601	2052.879777	1578.844759	0.378783761	0.004367501	0.03171124	MBNL1	3	152243828	152465780	+	9989	protein_coding	muscleblind like splicing regulator 1 [Source:HGNC Symbol;Acc:HGNC:6923]
ENSG00000179431	1757.439177	1341.82573	0.389334419	0.004368362	0.03171124	FJX1	11	35618419	35620868	+	2450	protein_coding	four jointed box 1 [Source:HGNC Symbol;Acc:HGNC:17166]
ENSG00000087494	234.5425113	141.2040539	0.731905417	0.004366028	0.03171124	PTHLH	12	27958084	27972705	-	3377	protein_coding	parathyroid hormone like hormone [Source:HGNC Symbol;Acc:HGNC:9607]
ENSG00000114126	236.6724573	366.312882	-0.632413261	0.004372733	0.031726351	TFDP2	3	141944428	142149544	-	11897	protein_coding	transcription factor Dp-2 [Source:HGNC Symbol;Acc:HGNC:11751]
ENSG00000197555	343.037146	223.0676871	0.620755842	0.004381867	0.031775986	SIPA1L1	14	71320449	71741229	+	12412	protein_coding	signal induced proliferation associated 1 like 1 [Source:HGNC Symbol;Acc:HGNC:20284]
ENSG00000088280	128.5790912	231.2401022	-0.845429583	0.004413653	0.031989747	ASAP3	1	23428563	23484568	-	4988	protein_coding	ArfGAP with SH3 domain, ankyrin repeat and PH domain 3 [Source:HGNC Symbol;Acc:HGNC:14987]
ENSG00000133265	1476.573171	1916.765452	-0.37640701	0.004419887	0.03201819	HSPBP1	19	55262231	55280381	-	2159	protein_coding	HSPA (Hsp70) binding protein 1 [Source:HGNC Symbol;Acc:HGNC:24989]
ENSG00000057757	355.1103009	527.9246605	-0.570387735	0.004429819	0.032056622	PITHD1	1	23778405	23788232	+	2186	protein_coding	PITH domain containing 1 [Source:HGNC Symbol;Acc:HGNC:25022]
ENSG00000110888	448.0223207	300.8901376	0.575503133	0.004428107	0.032056622	CAPRIN2	12	30709552	30754951	-	8392	protein_coding	caprin family member 2 [Source:HGNC Symbol;Acc:HGNC:21259]
ENSG00000065427	2188.658688	2817.369327	-0.364184838	0.004433954	0.032069796	KARS	16	75627474	75648643	-	4065	protein_coding	lysyl-tRNA synthetase [Source:HGNC Symbol;Acc:HGNC:6215]
ENSG00000157064	221.2863795	128.5752977	0.784397594	0.004446671	0.032145003	NMNAT2	1	183248237	183418602	-	7165	protein_coding	nicotinamide nucleotide adenylyltransferase 2 [Source:HGNC Symbol;Acc:HGNC:16789]
ENSG00000179361	253.5430103	152.1597193	0.73725466	0.004450623	0.032156793	ARID3B	15	74541177	74598131	+	6212	protein_coding	AT-rich interaction domain 3B [Source:HGNC Symbol;Acc:HGNC:14350]
ENSG00000176994	1532.369361	1065.438056	0.524224645	0.004461608	0.032219365	SMCR8	17	18315310	18328055	+	8279	protein_coding	Smith-Magenis syndrome chromosome region, candidate 8 [Source:HGNC Symbol;Acc:HGNC:17921]
ENSG00000154832	420.5027884	599.3807779	-0.510682879	0.004470615	0.032267596	CXXC1	18	50282343	50288304	-	4319	protein_coding	CXXC finger protein 1 [Source:HGNC Symbol;Acc:HGNC:24343]
ENSG00000047634	102.3556915	185.1804974	-0.857005611	0.004489112	0.032384234	SCML1	X	17737449	17754988	+	5497	protein_coding	Scm polycomb group protein like 1 [Source:HGNC Symbol;Acc:HGNC:10580]
ENSG00000174943	550.5753002	383.1051972	0.522971425	0.004525111	0.032626942	KCTD13	16	29905012	29927035	-	7260	protein_coding	potassium channel tetramerization domain containing 13 [Source:HGNC Symbol;Acc:HGNC:22234]
ENSG00000128965	870.3066426	1164.188221	-0.419526559	0.004532762	0.032648139	CHAC1	15	40952962	40956519	+	2058	protein_coding	ChaC glutathione specific gamma-glutamylcyclotransferase 1 [Source:HGNC Symbol;Acc:HGNC:28680]
ENSG00000177000	766.268437	552.2285586	0.472587432	0.004532668	0.032648139	MTHFR	1	11785723	11806920	-	11978	protein_coding	methylenetetrahydrofolate reductase [Source:HGNC Symbol;Acc:HGNC:7436]
ENSG00000170430	179.2227773	286.1468147	-0.675598306	0.00454692	0.0327331	MGMT	10	129467184	129768007	+	3557	protein_coding	O-6-methylguanine-DNA methyltransferase [Source:HGNC Symbol;Acc:HGNC:7059]
ENSG00000155090	1229.276318	905.1119307	0.440874256	0.004568442	0.032853901	KLF10	8	102648779	102655902	-	4003	protein_coding	Kruppel like factor 10 [Source:HGNC Symbol;Acc:HGNC:11810]
ENSG00000132357	636.0976567	437.4175731	0.539786624	0.004566721	0.032853901	CARD6	5	40841184	40860175	+	4399	protein_coding	caspase recruitment domain family member 6 [Source:HGNC Symbol;Acc:HGNC:16394]
ENSG00000139329	1254.088927	929.2828375	0.432784742	0.004594716	0.033025713	LUM	12	91102629	91111831	-	3008	protein_coding	lumican [Source:HGNC Symbol;Acc:HGNC:6724]
ENSG00000135940	1122.418034	1592.066009	-0.504298867	0.004598747	0.03303755	COX5B	2	97646040	97648383	+	1441	protein_coding	cytochrome c oxidase subunit 5B [Source:HGNC Symbol;Acc:HGNC:2269]
ENSG00000139370	940.2017226	685.579297	0.454896503	0.004614329	0.033132317	SLC15A4	12	128793191	128823983	-	5496	protein_coding	solute carrier family 15 member 4 [Source:HGNC Symbol;Acc:HGNC:23090]
ENSG00000162909	4836.541069	3821.447534	0.339972298	0.00463077	0.03322936	CAPN2	1	223701593	223776018	+	8792	protein_coding	calpain 2 [Source:HGNC Symbol;Acc:HGNC:1479]
ENSG00000111817	228.0625991	132.6811337	0.78087074	0.00463264	0.03322936	DSE	6	116254173	116444860	+	19193	protein_coding	dermatan sulfate epimerase [Source:HGNC Symbol;Acc:HGNC:21144]
ENSG00000137161	592.9955095	818.9535896	-0.465684385	0.004637776	0.033248991	CNPY3	6	42929192	42939287	+	1712	protein_coding	canopy FGF signaling regulator 3 [Source:HGNC Symbol;Acc:HGNC:11968]
ENSG00000153574	112.1023633	197.5155504	-0.817912288	0.004653468	0.033344238	RPIA	2	88691644	88750935	+	1848	protein_coding	ribose 5-phosphate isomerase A [Source:HGNC Symbol;Acc:HGNC:10297]
ENSG00000118855	1387.807137	1035.530725	0.422551927	0.004660635	0.033378333	MFSD1	3	158732198	158829719	+	5288	protein_coding	major facilitator superfamily domain containing 1 [Source:HGNC Symbol;Acc:HGNC:25874]
ENSG00000104549	4044.248021	3161.182551	0.355406386	0.004677861	0.033484401	SQLE	8	124998497	125022283	+	4305	protein_coding	squalene epoxidase [Source:HGNC Symbol;Acc:HGNC:11279]
ENSG00000108984	120.3935833	212.4957746	-0.815300029	0.004690326	0.033487141	MAP2K6	17	69414698	69553861	+	16655	protein_coding	mitogen-activated protein kinase kinase 6 [Source:HGNC Symbol;Acc:HGNC:6846]
ENSG00000213619	965.0307212	1314.509532	-0.446175481	0.00468291	0.033487141	NDUFS3	11	47565336	47584562	+	3670	protein_coding	NADH:ubiquinone oxidoreductase core subunit S3 [Source:HGNC Symbol;Acc:HGNC:7710]
ENSG00000167965	1316.260068	1724.848729	-0.389777268	0.004688809	0.033487141	MLST8	16	2204248	2209416	+	4323	protein_coding	MTOR associated protein, LST8 homolog [Source:HGNC Symbol;Acc:HGNC:24825]
ENSG00000130147	795.5158959	566.3844751	0.49019879	0.004686873	0.033487141	SH3BP4	2	234951973	235055714	+	7129	protein_coding	SH3 domain binding protein 4 [Source:HGNC Symbol;Acc:HGNC:10826]
ENSG00000253953	55.91084698	18.81683224	1.57486759	0.004685799	0.033487141	PCDHGB4	5	141387698	141512979	+	6906	protein_coding	protocadherin gamma subfamily B, 4 [Source:HGNC Symbol;Acc:HGNC:8711]
ENSG00000144645	1417.697814	1055.762035	0.425586947	0.004704955	0.033574286	OSBPL10	3	31657890	32077580	-	11976	protein_coding	oxysterol binding protein like 10 [Source:HGNC Symbol;Acc:HGNC:16395]
ENSG00000198959	4714.025734	6126.268153	-0.378085063	0.004711454	0.03360336	TGM2	20	38127387	38166578	-	8036	protein_coding	transglutaminase 2 [Source:HGNC Symbol;Acc:HGNC:11778]
ENSG00000129173	28.34590217	74.90019996	-1.413462838	0.004723244	0.033670122	E2F8	11	19224063	19241620	-	4140	protein_coding	E2F transcription factor 8 [Source:HGNC Symbol;Acc:HGNC:24727]
ENSG00000169926	1823.611871	1326.286259	0.459144547	0.004735471	0.033739929	KLF13	15	31326855	31435665	+	9409	protein_coding	Kruppel like factor 13 [Source:HGNC Symbol;Acc:HGNC:13672]
ENSG00000074219	373.2017996	535.8033724	-0.521375941	0.004797133	0.034161698	TEAD2	19	49340595	49362457	-	2980	protein_coding	TEA domain transcription factor 2 [Source:HGNC Symbol;Acc:HGNC:11715]
ENSG00000007908	37.47093566	7.061334339	2.420358057	0.004824599	0.034339644	SELE	1	169722641	169764705	-	4585	protein_coding	selectin E [Source:HGNC Symbol;Acc:HGNC:10718]
ENSG00000198855	553.0082463	387.3010828	0.513630395	0.004837947	0.034401612	FICD	12	108515185	108525837	+	4267	protein_coding	FIC domain containing [Source:HGNC Symbol;Acc:HGNC:18416]
ENSG00000108932	355.3835266	232.7575688	0.610606403	0.00483827	0.034401612	SLC16A6	17	68267026	68291267	-	4061	protein_coding	solute carrier family 16 member 6 [Source:HGNC Symbol;Acc:HGNC:10927]
ENSG00000185024	533.6057278	738.4624137	-0.468841323	0.004849227	0.034461842	BRF1	14	105209286	105315589	-	13167	protein_coding	BRF1, RNA polymerase III transcription initiation factor subunit [Source:HGNC Symbol;Acc:HGNC:11551]
ENSG00000138074	1092.67773	1507.744674	-0.465134843	0.004865294	0.034540598	SLC5A6	2	27199587	27212958	-	5606	protein_coding	solute carrier family 5 member 6 [Source:HGNC Symbol;Acc:HGNC:11041]
ENSG00000171729	682.4888943	938.0523528	-0.458233209	0.004863096	0.034540598	TMEM51	1	15152532	15220480	+	2240	protein_coding	transmembrane protein 51 [Source:HGNC Symbol;Acc:HGNC:25488]
ENSG00000185189	527.4444537	352.3536888	0.580403453	0.004867918	0.034541528	NRBP2	8	143833594	143840974	-	4924	protein_coding	nuclear receptor binding protein 2 [Source:HGNC Symbol;Acc:HGNC:19339]
ENSG00000171617	169.3696425	277.1833397	-0.707566836	0.004871219	0.034547266	ENC1	5	74627406	74641424	-	5858	protein_coding	ectodermal-neural cortex 1 [Source:HGNC Symbol;Acc:HGNC:3345]
ENSG00000087303	207.2046288	121.8321419	0.76646992	0.004891782	0.034675349	NID2	14	52004803	52069228	-	6392	protein_coding	nidogen 2 [Source:HGNC Symbol;Acc:HGNC:13389]
ENSG00000134240	5.502417748	28.54781311	-2.3753322	0.004914508	0.034818637	HMGCS2	1	119747996	119768905	-	2571	protein_coding	3-hydroxy-3-methylglutaryl-CoA synthase 2 [Source:HGNC Symbol;Acc:HGNC:5008]
ENSG00000175197	654.4623811	444.860818	0.556878448	0.004919204	0.034834095	DDIT3	12	57516588	57521737	-	1307	protein_coding	DNA damage inducible transcript 3 [Source:HGNC Symbol;Acc:HGNC:2726]
ENSG00000143067	199.2238525	115.8564918	0.782194685	0.004934894	0.034927354	ZNF697	1	119619422	119647773	-	5041	protein_coding	zinc finger protein 697 [Source:HGNC Symbol;Acc:HGNC:32034]
ENSG00000138646	1881.252146	2535.594813	-0.43076929	0.004952345	0.035032978	HERC5	4	88457117	88506163	+	4766	protein_coding	HECT and RLD domain containing E3 ubiquitin protein ligase 5 [Source:HGNC Symbol;Acc:HGNC:24368]
ENSG00000131400	63.38389168	23.70679795	1.419703602	0.004971065	0.035147458	NAPSA	19	50358477	50365830	-	3581	protein_coding	napsin A aspartic peptidase [Source:HGNC Symbol;Acc:HGNC:13395]
ENSG00000008952	2559.74693	1985.337654	0.366561991	0.004997803	0.035318485	SEC62	3	169966635	169998373	+	7928	protein_coding	SEC62 homolog, preprotein translocation factor [Source:HGNC Symbol;Acc:HGNC:11846]
ENSG00000165704	782.7377214	1084.600788	-0.469990896	0.00500214	0.035331121	HPRT1	X	134460153	134520513	+	1624	protein_coding	hypoxanthine phosphoribosyltransferase 1 [Source:HGNC Symbol;Acc:HGNC:5157]
ENSG00000108518	18590.37518	23526.31258	-0.339740063	0.005004992	0.035333258	PFN1	17	4945652	4949061	-	1987	protein_coding	profilin 1 [Source:HGNC Symbol;Acc:HGNC:8881]
ENSG00000133195	964.3026199	715.0003684	0.431460279	0.005009481	0.035346938	SLC39A11	17	72645949	73092712	-	5583	protein_coding	solute carrier family 39 member 11 [Source:HGNC Symbol;Acc:HGNC:14463]
ENSG00000204371	387.8746634	572.4012243	-0.560555677	0.005017479	0.035385358	EHMT2	6	31879759	31897687	-	7289	protein_coding	euchromatic histone lysine methyltransferase 2 [Source:HGNC Symbol;Acc:HGNC:14129]
ENSG00000257605	62.9215725	23.27409449	1.43674181	0.005020101	0.035385839	AC073611.1	12	53298655	53300314	-	647	antisense	novel transcript, antisense to PFDN5 and C12orf10
ENSG00000131203	81.76350333	31.51116286	1.37016541	0.005022913	0.035387663	IDO1	8	39902275	39928444	+	3261	protein_coding	indoleamine 2,3-dioxygenase 1 [Source:HGNC Symbol;Acc:HGNC:6059]
ENSG00000139636	497.4912244	343.8141447	0.533265234	0.005026715	0.035396451	LMBR1L	12	49096551	49110900	-	6047	protein_coding	limb development membrane protein 1 like [Source:HGNC Symbol;Acc:HGNC:18268]
ENSG00000150991	27349.72764	21738.63039	0.331274365	0.00505155	0.035553265	UBC	12	124911604	124917368	-	3898	protein_coding	ubiquitin C [Source:HGNC Symbol;Acc:HGNC:12468]
ENSG00000099797	1570.493211	2035.096709	-0.373940312	0.005059284	0.035584188	TECR	19	14517085	14565980	+	5918	protein_coding	trans-2,3-enoyl-CoA reductase [Source:HGNC Symbol;Acc:HGNC:4551]
ENSG00000159202	5682.374569	4518.262339	0.330782494	0.005066166	0.035584188	UBE2Z	17	48908369	48929056	+	5753	protein_coding	ubiquitin conjugating enzyme E2 Z [Source:HGNC Symbol;Acc:HGNC:25847]
ENSG00000144136	5147.026027	4051.499884	0.345286076	0.005066215	0.035584188	SLC20A1	2	112645857	112663827	+	5577	protein_coding	solute carrier family 20 member 1 [Source:HGNC Symbol;Acc:HGNC:10946]
ENSG00000066697	767.9665892	555.7382156	0.466393976	0.005061573	0.035584188	MSANTD3	9	100427156	100451711	+	3253	protein_coding	Myb/SANT DNA binding domain containing 3 [Source:HGNC Symbol;Acc:HGNC:23370]
ENSG00000139644	17762.19682	14312.18772	0.311579671	0.005075101	0.035628543	TMBIM6	12	49707725	49764934	+	6186	protein_coding	transmembrane BAX inhibitor motif containing 6 [Source:HGNC Symbol;Acc:HGNC:11723]
ENSG00000131788	658.4862655	923.1630995	-0.487589312	0.005089218	0.035709558	PIAS3	1	145848522	145859836	-	4805	protein_coding	protein inhibitor of activated STAT 3 [Source:HGNC Symbol;Acc:HGNC:16861]
ENSG00000106105	5214.739056	4135.023229	0.334729376	0.005098756	0.035754334	GARS	7	30594681	30634033	+	4152	protein_coding	glycyl-tRNA synthetase [Source:HGNC Symbol;Acc:HGNC:4162]
ENSG00000187800	47.17219494	14.23719366	1.727228961	0.005100759	0.035754334	PEAR1	1	156893698	156916434	+	5530	protein_coding	platelet endothelial aggregation receptor 1 [Source:HGNC Symbol;Acc:HGNC:33631]
ENSG00000113249	1152.938544	1554.594417	-0.431453677	0.005113725	0.035808995	HAVCR1	5	157029413	157059119	-	2151	protein_coding	hepatitis A virus cellular receptor 1 [Source:HGNC Symbol;Acc:HGNC:17866]
ENSG00000095139	2567.461174	1987.985589	0.36902533	0.005111792	0.035808995	ARCN1	11	118572390	118603033	+	4177	protein_coding	archain 1 [Source:HGNC Symbol;Acc:HGNC:649]
ENSG00000131652	375.6957963	559.566051	-0.575707458	0.005121502	0.035845341	THOC6	16	3024027	3027755	+	1860	protein_coding	THO complex 6 [Source:HGNC Symbol;Acc:HGNC:28369]
ENSG00000115317	261.463487	400.5495721	-0.615480834	0.005137113	0.03593645	HTRA2	2	74529377	74533348	+	3001	protein_coding	HtrA serine peptidase 2 [Source:HGNC Symbol;Acc:HGNC:14348]
ENSG00000257702	94.51115256	171.3603045	-0.856905753	0.005147193	0.035952522	LBX2-AS1	2	74502595	74504678	+	2084	antisense	LBX2 antisense RNA 1 [Source:HGNC Symbol;Acc:HGNC:25136]
ENSG00000129667	1709.615569	1256.07145	0.444279016	0.005142458	0.035952522	RHBDF2	17	76470891	76501790	-	6924	protein_coding	rhomboid 5 homolog 2 [Source:HGNC Symbol;Acc:HGNC:20788]
ENSG00000019186	881.9256728	643.6763211	0.453850988	0.005146487	0.035952522	CYP24A1	20	54153449	54173973	-	3972	protein_coding	cytochrome P450 family 24 subfamily A member 1 [Source:HGNC Symbol;Acc:HGNC:2602]
ENSG00000109390	350.4573346	537.0262146	-0.616245785	0.005158979	0.035980442	NDUFC1	4	139266880	139302551	-	1941	protein_coding	NADH:ubiquinone oxidoreductase subunit C1 [Source:HGNC Symbol;Acc:HGNC:7705]
ENSG00000163528	280.1155735	414.8689641	-0.566798492	0.005155106	0.035980442	CHCHD4	3	14112077	14124870	-	1772	protein_coding	coiled-coil-helix-coiled-coil-helix domain containing 4 [Source:HGNC Symbol;Acc:HGNC:26467]
ENSG00000213903	236.9300449	142.3553127	0.733414476	0.005158423	0.035980442	LTB4R	14	24311450	24318036	+	4465	protein_coding	leukotriene B4 receptor [Source:HGNC Symbol;Acc:HGNC:6713]
ENSG00000067365	303.4898712	455.5726519	-0.588477375	0.005218019	0.036373897	METTL22	16	8621683	8649654	+	8254	protein_coding	methyltransferase like 22 [Source:HGNC Symbol;Acc:HGNC:28368]
ENSG00000170348	6213.413366	4885.270704	0.346982351	0.005221183	0.036377657	TMED10	14	75131470	75176631	-	4974	protein_coding	transmembrane p24 trafficking protein 10 [Source:HGNC Symbol;Acc:HGNC:16998]
ENSG00000119650	231.8519775	364.1484435	-0.651340047	0.005232747	0.036438452	IFT43	14	75902136	76084585	+	4172	protein_coding	intraflagellar transport 43 [Source:HGNC Symbol;Acc:HGNC:29669]
ENSG00000174652	108.9949228	52.78521559	1.045120209	0.005235168	0.036438452	ZNF266	19	9412461	9435578	-	5404	protein_coding	zinc finger protein 266 [Source:HGNC Symbol;Acc:HGNC:13059]
ENSG00000189319	433.6375699	624.6068848	-0.52690831	0.005274226	0.036691878	FAM53B	10	124619292	124744269	-	6424	protein_coding	family with sequence similarity 53 member B [Source:HGNC Symbol;Acc:HGNC:28968]
ENSG00000169992	774.5671007	1092.899264	-0.49632782	0.005285476	0.036751693	NLGN2	17	7404874	7419860	+	5550	protein_coding	neuroligin 2 [Source:HGNC Symbol;Acc:HGNC:14290]
ENSG00000004777	19.74348754	58.85091532	-1.570739519	0.005291919	0.036759741	ARHGAP33	19	35774532	35788822	+	5260	protein_coding	Rho GTPase activating protein 33 [Source:HGNC Symbol;Acc:HGNC:23085]
ENSG00000068878	1441.55082	1088.691842	0.40487062	0.005291938	0.036759741	PSME4	2	53864067	53970840	-	10241	protein_coding	proteasome activator subunit 4 [Source:HGNC Symbol;Acc:HGNC:20635]
ENSG00000099250	4984.615005	3942.279874	0.338389938	0.005307031	0.036846108	NRP1	10	33177492	33336262	-	11522	protein_coding	neuropilin 1 [Source:HGNC Symbol;Acc:HGNC:8004]
ENSG00000156671	796.4182035	580.3681435	0.456364561	0.005369326	0.037259948	SAMD8	10	75099586	75182123	+	7348	protein_coding	sterile alpha motif domain containing 8 [Source:HGNC Symbol;Acc:HGNC:26320]
ENSG00000136270	2390.74728	3036.201872	-0.344702489	0.005381389	0.03732497	TBRG4	7	45100100	45112047	-	5803	protein_coding	transforming growth factor beta regulator 4 [Source:HGNC Symbol;Acc:HGNC:17443]
[truncated: 1,841 more rows]
